# Supplementary material for: Identifying repeat domains in large genomes
Source: Genome Biol. 2006 Jan 31;7(1):R7. doi: 10.1186/gb-2006-7-1-r7 (PMC1431705; doi:10.1186/gb-2006-7-1-r7)
Supplement: Additional File 1 — A zipped file of browsable HTML files with a complete list of the connected components in the repeat domain graph of human Repbase. [file gb-2006-7-1-r7-S1.gz]

Archive with 507 entries (505 files):
- html
- html/index.html
- html/subgraphs
- html/subgraphs/1049.gif
- html/subgraphs/1049.html
- html/subgraphs/1049.pdf
- html/subgraphs/1070.gif
- html/subgraphs/1070.html
- html/subgraphs/1070.pdf
- html/subgraphs/1076.gif
- html/subgraphs/1076.html
- html/subgraphs/1076.pdf
- html/subgraphs/1096.gif
- html/subgraphs/1096.html
- html/subgraphs/1096.pdf
- html/subgraphs/1101.gif
- html/subgraphs/1101.html
- html/subgraphs/1101.pdf
- html/subgraphs/1131.gif
- html/subgraphs/1131.html
- html/subgraphs/1131.pdf
- html/subgraphs/1142.gif
- html/subgraphs/1142.html
- html/subgraphs/1142.pdf
- html/subgraphs/1176.gif
- html/subgraphs/1176.html
- html/subgraphs/1176.pdf
- html/subgraphs/1192.gif
- html/subgraphs/1192.html
- html/subgraphs/1192.pdf
- html/subgraphs/1196.gif
- html/subgraphs/1196.html
- html/subgraphs/1196.pdf
- html/subgraphs/1211.gif
- html/subgraphs/1211.html
- html/subgraphs/1211.pdf
- html/subgraphs/1215.gif
- html/subgraphs/1215.html
- html/subgraphs/1215.pdf
- html/subgraphs/1269.gif
- html/subgraphs/1269.html
- html/subgraphs/1269.pdf
- html/subgraphs/1276.gif
- html/subgraphs/1276.html
- html/subgraphs/1276.pdf
- html/subgraphs/2.gif
- html/subgraphs/2.html
- html/subgraphs/2.pdf
- html/subgraphs/3569.dot
- html/subgraphs/3569.html
- html/subgraphs/5569.gif
- html/subgraphs/5569.html
- html/subgraphs/5569.pdf
- html/subgraphs/5589.gif
- html/subgraphs/5589.html
- html/subgraphs/5589.pdf
- html/subgraphs/5774.gif
- html/subgraphs/5774.html
- html/subgraphs/5774.pdf
- html/subgraphs/5803.gif
- html/subgraphs/5803.html
- html/subgraphs/5803.pdf
- html/subgraphs/5819.gif
- html/subgraphs/5819.html
- html/subgraphs/5819.pdf
- html/subgraphs/5834.gif
- html/subgraphs/5834.html
- html/subgraphs/5834.pdf
- html/subgraphs/5842.gif
- html/subgraphs/5842.html
- html/subgraphs/5842.pdf
- html/subgraphs/5855.gif
- html/subgraphs/5855.html
- html/subgraphs/5855.pdf
- html/subgraphs/5869.gif
- html/subgraphs/5869.html
- html/subgraphs/5869.pdf
- html/subgraphs/5874.gif
- html/subgraphs/5874.html
- html/subgraphs/5874.pdf
- html/subgraphs/5893.gif
- html/subgraphs/5893.html
- html/subgraphs/5893.pdf
- html/subgraphs/5899.gif
- html/subgraphs/5899.html
- html/subgraphs/5899.pdf
- html/subgraphs/5905.gif
- html/subgraphs/5905.html
- html/subgraphs/5905.pdf
- html/subgraphs/5913.gif
- html/subgraphs/5913.html
- html/subgraphs/5913.pdf
- html/subgraphs/5922.gif
- html/subgraphs/5922.html
- html/subgraphs/5922.pdf
- html/subgraphs/6002.gif
- html/subgraphs/6002.html
- html/subgraphs/6002.pdf
- html/subgraphs/6025.gif
- html/subgraphs/6025.html
- html/subgraphs/6025.pdf
- html/subgraphs/6040.gif
- html/subgraphs/6040.html
- html/subgraphs/6040.pdf
- html/subgraphs/6047.gif
- html/subgraphs/6047.html
- html/subgraphs/6047.pdf
- html/subgraphs/6060.gif
- html/subgraphs/6060.html
- html/subgraphs/6060.pdf
- html/subgraphs/6072.gif
- html/subgraphs/6072.html
- html/subgraphs/6072.pdf
- html/subgraphs/6081.gif
- html/subgraphs/6081.html
- html/subgraphs/6081.pdf
- html/subgraphs/6098.gif
- html/subgraphs/6098.html
- html/subgraphs/6098.pdf
- html/subgraphs/6105.gif
- html/subgraphs/6105.html
- html/subgraphs/6105.pdf
- html/subgraphs/6127.gif
- html/subgraphs/6127.html
- html/subgraphs/6127.pdf
- html/subgraphs/6140.gif
- html/subgraphs/6140.html
- html/subgraphs/6140.pdf
- html/subgraphs/6153.gif
- html/subgraphs/6153.html
- html/subgraphs/6153.pdf
- html/subgraphs/6168.gif
- html/subgraphs/6168.html
- html/subgraphs/6168.pdf
- html/subgraphs/6204.gif
- html/subgraphs/6204.html
- html/subgraphs/6204.pdf
- html/subgraphs/6215.gif
- html/subgraphs/6215.html
- html/subgraphs/6215.pdf
- html/subgraphs/6232.gif
- html/subgraphs/6232.html
- html/subgraphs/6232.pdf
- html/subgraphs/633.gif
- html/subgraphs/633.html
- html/subgraphs/633.pdf
- html/subgraphs/6381.gif
- html/subgraphs/6381.html
- html/subgraphs/6381.pdf
- html/subgraphs/6397.gif
- html/subgraphs/6397.html
- html/subgraphs/6397.pdf
- html/subgraphs/6411.gif
- html/subgraphs/6411.html
- html/subgraphs/6411.pdf
- html/subgraphs/6416.gif
- html/subgraphs/6416.html
- html/subgraphs/6416.pdf
- html/subgraphs/6421.gif
- html/subgraphs/6421.html
- html/subgraphs/6421.pdf
- html/subgraphs/6428.gif
- html/subgraphs/6428.html
- html/subgraphs/6428.pdf
- html/subgraphs/6444.gif
- html/subgraphs/6444.html
- html/subgraphs/6444.pdf
- html/subgraphs/6460.gif
- html/subgraphs/6460.html
- html/subgraphs/6460.pdf
- html/subgraphs/6499.gif
- html/subgraphs/6499.html
- html/subgraphs/6499.pdf
- html/subgraphs/6508.gif
- html/subgraphs/6508.html
- html/subgraphs/6508.pdf
- html/subgraphs/6526.gif
- html/subgraphs/6526.html
- html/subgraphs/6526.pdf
- html/subgraphs/6541.gif
- html/subgraphs/6541.html
- html/subgraphs/6541.pdf
- html/subgraphs/6562.gif
- html/subgraphs/6562.html
- html/subgraphs/6562.pdf
- html/subgraphs/6579.gif
- html/subgraphs/6579.html
- html/subgraphs/6579.pdf
- html/subgraphs/6678.gif
- html/subgraphs/6678.html
- html/subgraphs/6678.pdf
- html/subgraphs/6683.gif
- html/subgraphs/6683.html
- html/subgraphs/6683.pdf
- html/subgraphs/6695.gif
- html/subgraphs/6695.html
- html/subgraphs/6695.pdf
- html/subgraphs/6701.gif
- html/subgraphs/6701.html
- html/subgraphs/6701.pdf
- html/subgraphs/6718.gif
- html/subgraphs/6718.html
- html/subgraphs/6718.pdf
- html/subgraphs/6736.gif
- html/subgraphs/6736.html
- html/subgraphs/6736.pdf
- html/subgraphs/6790.gif
- html/subgraphs/6790.html
- html/subgraphs/6790.pdf
- html/subgraphs/6807.gif
- html/subgraphs/6807.html
- html/subgraphs/6807.pdf
- html/subgraphs/6819.gif
- html/subgraphs/6819.html
- html/subgraphs/6819.pdf
- html/subgraphs/6841.gif
- html/subgraphs/6841.html
- html/subgraphs/6841.pdf
- html/subgraphs/6853.gif
- html/subgraphs/6853.html
- html/subgraphs/6853.pdf
- html/subgraphs/6860.gif
- html/subgraphs/6860.html
- html/subgraphs/6860.pdf
- html/subgraphs/6896.gif
- html/subgraphs/6896.html
- html/subgraphs/6896.pdf
- html/subgraphs/6912.gif
- html/subgraphs/6912.html
- html/subgraphs/6912.pdf
- html/subgraphs/6986.gif
- html/subgraphs/6986.html
- html/subgraphs/6986.pdf
- html/subgraphs/7002.gif
- html/subgraphs/7002.html
- html/subgraphs/7002.pdf
- html/subgraphs/7016.gif
- html/subgraphs/7016.html
- html/subgraphs/7016.pdf
- html/subgraphs/7037.gif
- html/subgraphs/7037.html
- html/subgraphs/7037.pdf
- html/subgraphs/7065.gif
- html/subgraphs/7065.html
- html/subgraphs/7065.pdf
- html/subgraphs/7082.gif
- html/subgraphs/7082.html
- html/subgraphs/7082.pdf
- html/subgraphs/7089.gif
- html/subgraphs/7089.html
- html/subgraphs/7089.pdf
- html/subgraphs/7096.gif
- html/subgraphs/7096.html
- html/subgraphs/7096.pdf
- html/subgraphs/7107.gif
- html/subgraphs/7107.html
- html/subgraphs/7107.pdf
- html/subgraphs/7112.gif
- html/subgraphs/7112.html
- html/subgraphs/7112.pdf
- html/subgraphs/7222.gif
- html/subgraphs/7222.html
- html/subgraphs/7222.pdf
- html/subgraphs/7237.gif
- html/subgraphs/7237.html
- html/subgraphs/7237.pdf
- html/subgraphs/7256.gif
- html/subgraphs/7256.html
- html/subgraphs/7256.pdf
- html/subgraphs/7268.gif
- html/subgraphs/7268.html
- html/subgraphs/7268.pdf
- html/subgraphs/773.gif
- html/subgraphs/773.html
- html/subgraphs/773.pdf
- html/subgraphs/779.gif
- html/subgraphs/779.html
- html/subgraphs/779.pdf
- html/subgraphs/783.gif
- html/subgraphs/783.html
- html/subgraphs/783.pdf
- html/subgraphs/796.gif
- html/subgraphs/796.html
- html/subgraphs/796.pdf
- html/subgraphs/8024.gif
- html/subgraphs/8024.html
- html/subgraphs/8024.pdf
- html/subgraphs/8047.gif
- html/subgraphs/8047.html
- html/subgraphs/8047.pdf
- html/subgraphs/8055.gif
- html/subgraphs/8055.html
- html/subgraphs/8055.pdf
- html/subgraphs/8059.gif
- html/subgraphs/8059.html
- html/subgraphs/8059.pdf
- html/subgraphs/8072.gif
- html/subgraphs/8072.html
- html/subgraphs/8072.pdf
- html/subgraphs/8099.gif
[truncated: 207 more entries]
