# Supplementary material for: Identifying repeat domains in large genomes
Source: Genome Biol. 2006 Jan 31;7(1):R7. doi: 10.1186/gb-2006-7-1-r7 (PMC1431705; doi:10.1186/gb-2006-7-1-r7)
Supplement: Additional File 1 — A zipped file of browsable HTML files with a complete list of the connected components in the repeat domain graph of human Repbase. [file gb-2006-7-1-r7-S1.gz › html/subgraphs/3569.dot]

digraph G {
rankdir=LR;
node [fontsize = 136];
edge [fontsize = 136];
{rank=source; 4993;7484;7324;4533;4882;7175;714;7055;5279;359;5157;7393;7273;7673;6569;5152;7082;7335;5355;6578;4435;7004;5143;7195;7652;5274;435;5178;5374;5160;4545;4988;5408;5370;4526;5234;5258;7642;6986;4957;7181;7481;5173;4344;3933;7677;7208;3935;7572;7052;5107;4401;7388;6591;6946;3929;7492;5098;7665;7006;7502;5064;5973;7666;6443;5281;7496;5166;3934;7686;362;7698;5012;5188;3845;365;7584;4585;5982;6447;4962;7463;4622;7284;5158;7490;7662;7222;4460;5472;6353;4880;7487;7422;7503;6190;5095;7660;7727;7583;7596;5269;7097;4943;4959;6224;6592;7048;5237;5362;7478;5981;4534;5172;7467;448;5153;5751;7311;7488;5368;4583;5712;4193;5179;7043;3932;5432;4172;5983;6888;5141;360;7056;7468;17;4609;7550;5169;791;5134;5278;433;7053;5409;4932;6585;6985;6573;7411;6588;7475;5161;5708;5104;7428;4902;5170;5426;5375;5350;5118;5150;3842;5108;4367;7504;5144;5367;7509;7493;7669;5373;4507;361;5976;3846;4881;6478;7298;5415;357;7661;5280;683;4402;4002;7479;7731;7404;3837;7499;7663;7644;7589;7142;7174;6191;4883;3936;5139;5154;7685;7317;7472;438;7387;5389;7595;5165;5275;6932;7474;5255;5405;5073;5750;5171;4958;5431;7568;5168;7588;867;7299;432;4750;5135;7489;5236;5085;5977;7080;4433;7225;3931;3927;5176;4972;4582;7477;5057;5159;5980;7223;7320;5418;4982;849;5162;5063;358;5273;7047;4519;7050;7505;7675;7594;7476;7020;5709;5706;3900;6813;3930;3847;7508;6384;7494;4543;4985;7471;5372;3921;3841;7112;4289;7392;7668;5376;5145;4866;4731;5151;5155;4673;6547;7676;7664;7353;364;4734;7551;5430;7498;5138;7695;7019;6823;7042;4756;7193;4994;6438;5181;7224;7500;6479;4981;7480;5417;5475;7464;5353;4978;6652;6814;7730;7485;7432;7593;5177;7325;7700;7473;4623;5270;7413;7421;5119;7067;7427;7552;444;7330;5259;5164;5403;6766;1035;5371;7419;7683;5156;436;5493;7046;5174;7639;3928;6567;5748;4715;4202;4635;5235;5182;6568;7321;7507;5175;4738;5707;7041;5058;4733;7571;6548;7470;7445;4189;6590;4127;893;7491;7483;7482;7446;7113;7495;7694;6788;4672;5427;7658;5711;7244;5103;7301;5097;4569;4586;6108;6587;5163;7051;7699;7469;7045;5149;5476;6796;5132;4514;7285;4180;5407;7549;3886;439;7671;363;5974;7486;7431;7497;7158;3806;7300;5091;5388;4942;6253;7590;7657;6463;6268;4038;5142;4459;7460;6667;5167}
{rank=sink; 1830;2492;4580;5687;3033;156;707;2741;6474;1736;1382;5572;3622;2089;3614;5923;1905;1853;5690;5686;3330;6175;5672;275;149;5932;98;1213;5692;5669;296;2972;5936;1383;5818;1378;5875;6434;179;3593;88;3638;108;6245;6152;5656;1908;4753;6126;6237;6248;1657;356;3644;111;1355;6124;2082;2691;3736;288;1391;1667;3581;2908;93;2489;6174;752;5919;2697;2942;293;175;1360;2918;5665;2483;270;2090;2084;3735;862;167;5904;5679;1971;2977;1851;3270;2356;297;790;5827;762;708;4524;5569;6161;788;3572;1207;1447;1974;6477;2402;1834;5683;5663;194;5567;765;2694;271;5641;148;702;193;2678;5903;1212;6246;1081;3582;861;157;2088;1076;1852;5826;355;5817;5571;749;1359;3592;6238;6812;276;105;97;2889;2756;6159;2992;5661;3312;866;5675;1735;5655;1091;5566;2390;710;177;2941;1964;147;6370;1384;164;5681;5671;5691;1915;2953;1387;2444;287;5922;348;3041;1972;5660;3143;266;2085;281;5680;94;3317;753;1209;2698;298;6251;2919;5907;3140;2095;3303;3574;5829;285;2755;150;3272;153;294;180;1171;344;5933;713;3590;1666;5658;5668;1975;5684;5833;104;6429;3761;787;2888;2695;6153;1444;3040;158;5822;1377;274;2197;1079;5664;3617;196;1073;6150;2743;277;2415;1704;267;5825;2190;1914;103;2086;5688;283;5934;699;1096;5570;1080;2687;2933;5654;3631;1348;197;1660;5824;2784;154;91;89;2890;2940;3274;95;709;750;347;3616;172;5565;704;1379;5902;5876;2701;3635;3032;282;3734;5674;286;165;110;2357;2585;3605;2952;6250;1388;6172;6821;6247;2586;3573;1906;2915;4407;3575;5685;5667;1833;3618;2437;5678;2423;181;6160;2424;5930;3621;5670;2973;5695;6811;1074;745;90;2981;5821;273;342;191;3043;5906;6428;2660;5689;5935;3636;3275;6236;2744;700;4581;6435;2974;1445;6244;3585;102;2742;195;268;2947;864;1219;2416;6189;280;2783;5831;5877;295;92;265;155;763;5659;3142;5693;96;1351;6186;1911;284;5564;5657;3619;1854;6125;101;3141;173;5834;6151;1098;152;3731;2757;109;863;2982;5676;1907;166;3606;1352;264;189;2928;764;1361;5820;1389;768;6369;3031;5828;5662;3730;1832;2986;292;1097;5929;5905;272;5666;3586;3232;1850;6473;2491;289;3118;4043;5673;2482;2403;5819;160;3054;5677;703;5682;751;178;290;7435;106;5568;2926;1094}
	size="8,8";
	s7841 [shape=box];
	s3911 [shape=box];
	s4533 [shape=box];
	s6920 [shape=box];
	s3224 [shape=box];
	s7631 [shape=box];
	s7055 [shape=box];
	s7191 [shape=box];
	s2645 [shape=box];
	s1014 [shape=box];
	s2638 [shape=box];
	s5392 [shape=box];
	s2395 [shape=box];
	s2330 [shape=box];
	s7907 [shape=box];
	s1944 [shape=box];
	s4447 [shape=box];
	s9122 [shape=box];
	s4405 [shape=box];
	s3944 [shape=box];
	s130 [shape=box];
	s6966 [shape=box];
	s3887 [shape=box];
	s4921 [shape=box];
	s1835 [shape=box];
	s3979 [shape=box];
	s4190 [shape=box];
	s38 [shape=box];
	s2114 [shape=box];
	s5143 [shape=box];
	s3544 [shape=box];
	s6054 [shape=box];
	s7619 [shape=box];
	s5274 [shape=box];
	s940 [shape=box];
	s209 [shape=box];
	s5071 [shape=box];
	s7125 [shape=box];
	s3017 [shape=box];
	s2609 [shape=box];
	s3456 [shape=box];
	s9570 [shape=box];
	s9552 [shape=box];
	s4243 [shape=box];
	s6338 [shape=box];
	s7861 [shape=box];
	s1346 [shape=box];
	s3436 [shape=box];
	s7397 [shape=box];
	s2635 [shape=box];
	s7853 [shape=box];
	s7181 [shape=box];
	s2787 [shape=box];
	s9314 [shape=box];
	s8447 [shape=box];
	s179 [shape=box];
	s4316 [shape=box];
	s6923 [shape=box];
	s7146 [shape=box];
	s950 [shape=box];
	s1842 [shape=box];
	s1293 [shape=box];
	s5322 [shape=box];
	s72 [shape=box];
	s2599 [shape=box];
	s128 [shape=box];
	s4212 [shape=box];
	s4232 [shape=box];
	s7288 [shape=box];
	s2911 [shape=box];
	s6347 [shape=box];
	s576 [shape=box];
	s5107 [shape=box];
	s4648 [shape=box];
	s1826 [shape=box];
	s5530 [shape=box];
	s6273 [shape=box];
	s532 [shape=box];
	s1325 [shape=box];
	s1753 [shape=box];
	s2283 [shape=box];
	s9574 [shape=box];
	s2729 [shape=box];
	s3205 [shape=box];
	s3890 [shape=box];
	s568 [shape=box];
	s7189 [shape=box];
	s4165 [shape=box];
	s2762 [shape=box];
	s5117 [shape=box];
	s46 [shape=box];
	s8292 [shape=box];
	s4630 [shape=box];
	s7306 [shape=box];
	s1578 [shape=box];
	s5523 [shape=box];
	s7496 [shape=box];
	s3879 [shape=box];
	s3934 [shape=box];
	s9153 [shape=box];
	s2672 [shape=box];
	s3849 [shape=box];
	s8643 [shape=box];
	s2918 [shape=box];
	s270 [shape=box];
	s3787 [shape=box];
	s2127 [shape=box];
	s3482 [shape=box];
	s5036 [shape=box];
	s1369 [shape=box];
	s9729 [shape=box];
	s8459 [shape=box];
	s4265 [shape=box];
	s4262 [shape=box];
	s23 [shape=box];
	s9252 [shape=box];
	s297 [shape=box];
	s4605 [shape=box];
	s7366 [shape=box];
	s5634 [shape=box];
	s311 [shape=box];
	s5158 [shape=box];
	s6308 [shape=box];
	s9655 [shape=box];
	s1901 [shape=box];
	s7678 [shape=box];
	s1932 [shape=box];
	s2782 [shape=box];
	s5940 [shape=box];
	s1867 [shape=box];
	s2544 [shape=box];
	s4880 [shape=box];
	s7487 [shape=box];
	s371 [shape=box];
	s8516 [shape=box];
	s7574 [shape=box];
	s2749 [shape=box];
	s8132 [shape=box];
	s5288 [shape=box];
	s2418 [shape=box];
	s8921 [shape=box];
	s1685 [shape=box];
	s9726 [shape=box];
	s2898 [shape=box];
	s7506 [shape=box];
	s8222 [shape=box];
	s6224 [shape=box];
	s3972 [shape=box];
	s1789 [shape=box];
	s4310 [shape=box];
	s5212 [shape=box];
	s4360 [shape=box];
	s3146 [shape=box];
	s5046 [shape=box];
	s3876 [shape=box];
	s5233 [shape=box];
	s1335 [shape=box];
	s8127 [shape=box];
	s5172 [shape=box];
	s3795 [shape=box];
	s4467 [shape=box];
	s3404 [shape=box];
	s922 [shape=box];
	s8664 [shape=box];
	s218 [shape=box];
	s8188 [shape=box];
	s4137 [shape=box];
	s3518 [shape=box];
	s276 [shape=box];
	s1849 [shape=box];
	s2752 [shape=box];
	s1534 [shape=box];
	s5381 [shape=box];
	s5333 [shape=box];
	s1552 [shape=box];
	s7201 [shape=box];
	s1299 [shape=box];
	s7043 [shape=box];
	s5179 [shape=box];
	s4172 [shape=box];
	s7159 [shape=box];
	s5953 [shape=box];
	s1978 [shape=box];
	s505 [shape=box];
	s2136 [shape=box];
	s7374 [shape=box];
	s1918 [shape=box];
	s9656 [shape=box];
	s3431 [shape=box];
	s3235 [shape=box];
	s3926 [shape=box];
	s6365 [shape=box];
	s446 [shape=box];
	s3901 [shape=box];
	s7825 [shape=box];
	s9648 [shape=box];
	s601 [shape=box];
	s1610 [shape=box];
	s4273 [shape=box];
	s6394 [shape=box];
	s8209 [shape=box];
	s239 [shape=box];
	s2149 [shape=box];
	s1864 [shape=box];
	s8513 [shape=box];
	s6370 [shape=box];
	s4600 [shape=box];
	s1915 [shape=box];
	s5375 [shape=box];
	s1626 [shape=box];
	s3978 [shape=box];
	s314 [shape=box];
	s4158 [shape=box];
	s7518 [shape=box];
	s8530 [shape=box];
	s3543 [shape=box];
	s7454 [shape=box];
	s9633 [shape=box];
	s1394 [shape=box];
	s1321 [shape=box];
	s406 [shape=box];
	s3343 [shape=box];
	s1307 [shape=box];
	s5931 [shape=box];
	s4214 [shape=box];
	s8271 [shape=box];
	s4701 [shape=box];
	s9396 [shape=box];
	s4223 [shape=box];
	s2902 [shape=box];
	s3827 [shape=box];
	s7964 [shape=box];
	s7215 [shape=box];
	s3862 [shape=box];
	s2653 [shape=box];
	s1588 [shape=box];
	s7732 [shape=box];
	s963 [shape=box];
	s9183 [shape=box];
	s1605 [shape=box];
	s4735 [shape=box];
	s4203 [shape=box];
	s3366 [shape=box];
	s4220 [shape=box];
	s1666 [shape=box];
	s4999 [shape=box];
	s2724 [shape=box];
	s5961 [shape=box];
	s4696 [shape=box];
	s4488 [shape=box];
	s9538 [shape=box];
	s4086 [shape=box];
	s7142 [shape=box];
	s7648 [shape=box];
	s1893 [shape=box];
	s4375 [shape=box];
	s3427 [shape=box];
	s2923 [shape=box];
	s2884 [shape=box];
	s9144 [shape=box];
	s5637 [shape=box];
	s5249 [shape=box];
	s9527 [shape=box];
	s2243 [shape=box];
	s2561 [shape=box];
	s8215 [shape=box];
	s7387 [shape=box];
	s3377 [shape=box];
	s4325 [shape=box];
	s9571 [shape=box];
	s1122 [shape=box];
	s4640 [shape=box];
	s6323 [shape=box];
	s454 [shape=box];
	s1990 [shape=box];
	s5007 [shape=box];
	s484 [shape=box];
	s3957 [shape=box];
	s591 [shape=box];
	s8177 [shape=box];
	s4646 [shape=box];
	s5642 [shape=box];
	s1036 [shape=box];
	s6340 [shape=box];
	s8195 [shape=box];
	s495 [shape=box];
	s9576 [shape=box];
	s8917 [shape=box];
	s3328 [shape=box];
	s7532 [shape=box];
	s5236 [shape=box];
	s5085 [shape=box];
	s2876 [shape=box];
	s4230 [shape=box];
	s7753 [shape=box];
	s5977 [shape=box];
	s5507 [shape=box];
	s7798 [shape=box];
	s1817 [shape=box];
	s3915 [shape=box];
	s6961 [shape=box];
	s3667 [shape=box];
	s1117 [shape=box];
	s7544 [shape=box];
	s9487 [shape=box];
	s4348 [shape=box];
	s8904 [shape=box];
	s1040 [shape=box];
	s5028 [shape=box];
	s3390 [shape=box];
	s5539 [shape=box];
	s1009 [shape=box];
	s2154 [shape=box];
	s8536 [shape=box];
	s6917 [shape=box];
	s3064 [shape=box];
	s3848 [shape=box];
	s3076 [shape=box];
	s2890 [shape=box];
	s2378 [shape=box];
	s7173 [shape=box];
	s1815 [shape=box];
	s5065 [shape=box];
	s3418 [shape=box];
	s7775 [shape=box];
	s259 [shape=box];
	s7295 [shape=box];
	s3083 [shape=box];
	s4626 [shape=box];
	s3125 [shape=box];
	s2237 [shape=box];
	s997 [shape=box];
	s4674 [shape=box];
	s4437 [shape=box];
	s5387 [shape=box];
	s4712 [shape=box];
	s3521 [shape=box];
	s4590 [shape=box];
	s5193 [shape=box];
	s8672 [shape=box];
	s3414 [shape=box];
	s4595 [shape=box];
	s7945 [shape=box];
	s286 [shape=box];
	s585 [shape=box];
	s7611 [shape=box];
	s8548 [shape=box];
	s9169 [shape=box];
	s1115 [shape=box];
	s7357 [shape=box];
	s3904 [shape=box];
	s6192 [shape=box];
	s6972 [shape=box];
	s244 [shape=box];
	s2574 [shape=box];
	s9277 [shape=box];
	s423 [shape=box];
	s4271 [shape=box];
	s3320 [shape=box];
	s7858 [shape=box];
	s7866 [shape=box];
	s8467 [shape=box];
	s2915 [shape=box];
	s8909 [shape=box];
	s1968 [shape=box];
	s5191 [shape=box];
	s2797 [shape=box];
	s4171 [shape=box];
	s3000 [shape=box];
	s4614 [shape=box];
	s151 [shape=box];
	s9481 [shape=box];
	s2424 [shape=box];
	s7480 [shape=box];
	s8397 [shape=box];
	s7461 [shape=box];
	s4726 [shape=box];
	s7897 [shape=box];
	s5133 [shape=box];
	s1592 [shape=box];
	s9644 [shape=box];
	s6330 [shape=box];
	s4338 [shape=box];
	s56 [shape=box];
	s4342 [shape=box];
	s9560 [shape=box];
	s4717 [shape=box];
	s7154 [shape=box];
	s7802 [shape=box];
	s7593 [shape=box];
	s982 [shape=box];
	s431 [shape=box];
	s7896 [shape=box];
	s2660 [shape=box];
	s5124 [shape=box];
	s4664 [shape=box];
	s4694 [shape=box];
	s3080 [shape=box];
	s7413 [shape=box];
	s7527 [shape=box];
	s2290 [shape=box];
	s2180 [shape=box];
	s4669 [shape=box];
	s5928 [shape=box];
	s8158 [shape=box];
	s8150 [shape=box];
	s8145 [shape=box];
	s9713 [shape=box];
	s3356 [shape=box];
	s1804 [shape=box];
	s8404 [shape=box];
	s9260 [shape=box];
	s5164 [shape=box];
	s123 [shape=box];
	s9539 [shape=box];
	s6872 [shape=box];
	s4179 [shape=box];
	s4207 [shape=box];
	s2541 [shape=box];
	s2947 [shape=box];
	s3435 [shape=box];
	s8273 [shape=box];
	s4389 [shape=box];
	s987 [shape=box];
	s5534 [shape=box];
	s5174 [shape=box];
	s3334 [shape=box];
	s7947 [shape=box];
	s9475 [shape=box];
	s3813 [shape=box];
	s8454 [shape=box];
	s911 [shape=box];
	s7194 [shape=box];
	s1926 [shape=box];
	s1959 [shape=box];
	s7903 [shape=box];
	s6291 [shape=box];
	s5517 [shape=box];
	s8935 [shape=box];
	s3120 [shape=box];
	s4721 [shape=box];
	s6281 [shape=box];
	s2746 [shape=box];
	s9718 [shape=box];
	s2392 [shape=box];
	s4258 [shape=box];
	s8411 [shape=box];
	s9271 [shape=box];
	s3674 [shape=box];
	s4127 [shape=box];
	s2370 [shape=box];
	s1034 [shape=box];
	s935 [shape=box];
	s8300 [shape=box];
	s2938 [shape=box];
	s3247 [shape=box];
	s478 [shape=box];
	s7935 [shape=box];
	s2532 [shape=box];
	s8165 [shape=box];
	s3986 [shape=box];
	s8297 [shape=box];
	s4370 [shape=box];
	s4364 [shape=box];
	s2862 [shape=box];
	s7961 [shape=box];
	s1361 [shape=box];
	s5632 [shape=box];
	s6369 [shape=box];
	s1309 [shape=box];
	s8639 [shape=box];
	s562 [shape=box];
	s317 [shape=box];
	s5399 [shape=box];
	s5402 [shape=box];
	s8316 [shape=box];
	s4146 [shape=box];
	s3819 [shape=box];
	s3136 [shape=box];
	s6902 [shape=box];
	s7881 [shape=box];
	s289 [shape=box];
	s2125 [shape=box];
	s2624 [shape=box];
	s3993 [shape=box];
	s1965 [shape=box];
	s4470 [shape=box];
	s1711 [shape=box];
	s2191 [shape=box];
	s3361 [shape=box];
	s6519 [shape=box];
	s4889 [shape=box];
	s1839 [shape=box];
	s4790 [shape=box];
	s5091 [shape=box];
	s5985 [shape=box];
	s6734 [shape=box];
	s1800 [shape=box];
	s6222 [shape=box];
	s2926 [shape=box];
	s1881 [shape=box];
	s7928 [shape=box];
	s135 [shape=box];
	s3864 [shape=box];
	s616 [shape=box];
	s2551 [shape=box];
	s9405 [shape=box];
	s5246 [shape=box];
4533 [label = "239", style="setlinewidth(10)"];
s1944 [fontcolor=white, style="setlinewidth(10)"];
707 [label = "398", style="setlinewidth(10)"];
s1753 [fontcolor=white, style="setlinewidth(10)"];
s7678 [fontcolor=white, style="setlinewidth(10)"];
s3404 [fontcolor=white, style="setlinewidth(10)"];
s4533 [fontcolor=white, style="setlinewidth(10)"];
1382 [label = "288", style="setlinewidth(10)"];
3622 [label = "396", style="setlinewidth(10)"];
2435 [fontcolor=white, style="setlinewidth(10)"];
s46 [fontcolor=white, style="setlinewidth(10)"];
s2947 [fontcolor=white, style="setlinewidth(10)"];
s5274 [fontcolor=white, style="setlinewidth(10)"];
s3957 [fontcolor=white, style="setlinewidth(10)"];
6175 [label = "-562", style="setlinewidth(10)"];
5274 [label = "513", style="setlinewidth(10)"];
2914 [fontcolor=white, style="setlinewidth(10)"];
s297 [fontcolor=white, style="setlinewidth(10)"];
s4533 [fontcolor=white, style="setlinewidth(10)"];
s4316 [fontcolor=white, style="setlinewidth(10)"];
s4533 [fontcolor=white, style="setlinewidth(10)"];
s4533 [fontcolor=white, style="setlinewidth(10)"];
s4889 [fontcolor=white, style="setlinewidth(10)"];
5875 [label = "-18", style="setlinewidth(10)"];
2093 [fontcolor=white, style="setlinewidth(10)"];
s128 [fontcolor=white, style="setlinewidth(10)"];
s5274 [fontcolor=white, style="setlinewidth(10)"];
6248 [label = "-96", style="setlinewidth(10)"];
s3404 [fontcolor=white, style="setlinewidth(10)"];
1826 [fontcolor=white, style="setlinewidth(10)"];
6273 [fontcolor=white, style="setlinewidth(10)"];
s2395 [fontcolor=white, style="setlinewidth(10)"];
2684 [fontcolor=white, style="setlinewidth(10)"];
s7518 [fontcolor=white, style="setlinewidth(10)"];
s4595 [fontcolor=white, style="setlinewidth(10)"];
3890 [fontcolor=white, style="setlinewidth(10)"];
1418 [fontcolor=white, style="setlinewidth(10)"];
s3993 [fontcolor=white, style="setlinewidth(10)"];
s1309 [fontcolor=white, style="setlinewidth(10)"];
s1552 [fontcolor=white, style="setlinewidth(10)"];
7496 [label = "-456", style="setlinewidth(10)"];
s1990 [fontcolor=white, style="setlinewidth(10)"];
s5091 [fontcolor=white, style="setlinewidth(10)"];
s5274 [fontcolor=white, style="setlinewidth(10)"];
1820 [fontcolor=white, style="setlinewidth(10)"];
2483 [label = "-563", style="setlinewidth(10)"];
s5274 [fontcolor=white, style="setlinewidth(10)"];
s4664 [fontcolor=white, style="setlinewidth(10)"];
s5028 [fontcolor=white, style="setlinewidth(10)"];
297 [label = "570", style="setlinewidth(10)"];
5827 [label = "-409", style="setlinewidth(10)"];
790 [label = "346", style="setlinewidth(10)"];
s8530 [fontcolor=white, style="setlinewidth(10)"];
s5065 [fontcolor=white, style="setlinewidth(10)"];
5158 [label = "443", style="setlinewidth(10)"];
7222 [label = "-312", style="setlinewidth(10)"];
s4533 [fontcolor=white, style="setlinewidth(10)"];
s7678 [fontcolor=white, style="setlinewidth(10)"];
s8158 [fontcolor=white, style="setlinewidth(10)"];
7487 [label = "-447", style="setlinewidth(10)"];
s3911 [fontcolor=white, style="setlinewidth(10)"];
s505 [fontcolor=white, style="setlinewidth(10)"];
203 [fontcolor=white, style="setlinewidth(10)"];
s5007 [fontcolor=white, style="setlinewidth(10)"];
7574 [fontcolor=white, style="setlinewidth(10)"];
s8158 [fontcolor=white, style="setlinewidth(10)"];
2418 [fontcolor=white, style="setlinewidth(10)"];
s5274 [fontcolor=white, style="setlinewidth(10)"];
2694 [label = "-511", style="setlinewidth(10)"];
s4533 [fontcolor=white, style="setlinewidth(10)"];
s2125 [fontcolor=white, style="setlinewidth(10)"];
6232 [fontcolor=white, style="setlinewidth(10)"];
s4389 [fontcolor=white, style="setlinewidth(10)"];
5172 [label = "457", style="setlinewidth(10)"];
s4921 [fontcolor=white, style="setlinewidth(10)"];
355 [label = "104", style="setlinewidth(10)"];
1208 [fontcolor=white, style="setlinewidth(10)"];
276 [label = "557", style="setlinewidth(10)"];
s8158 [fontcolor=white, style="setlinewidth(10)"];
s3926 [fontcolor=white, style="setlinewidth(10)"];
s3205 [fontcolor=white, style="setlinewidth(10)"];
s7159 [fontcolor=white, style="setlinewidth(10)"];
s4437 [fontcolor=white, style="setlinewidth(10)"];
s5274 [fontcolor=white, style="setlinewidth(10)"];
s4533 [fontcolor=white, style="setlinewidth(10)"];
s1711 [fontcolor=white, style="setlinewidth(10)"];
5179 [label = "464", style="setlinewidth(10)"];
s2191 [fontcolor=white, style="setlinewidth(10)"];
s9252 [fontcolor=white, style="setlinewidth(10)"];
s7945 [fontcolor=white, style="setlinewidth(10)"];
1978 [fontcolor=white, style="setlinewidth(10)"];
s423 [fontcolor=white, style="setlinewidth(10)"];
s3827 [fontcolor=white, style="setlinewidth(10)"];
s4646 [fontcolor=white, style="setlinewidth(10)"];
s6054 [fontcolor=white, style="setlinewidth(10)"];
s4533 [fontcolor=white, style="setlinewidth(10)"];
1367 [fontcolor=white, style="setlinewidth(10)"];
s371 [fontcolor=white, style="setlinewidth(10)"];
s7527 [fontcolor=white, style="setlinewidth(10)"];
s2599 [fontcolor=white, style="setlinewidth(10)"];
6370 [label = "-501", style="setlinewidth(10)"];
s1753 [fontcolor=white, style="setlinewidth(10)"];
7475 [label = "-435", style="setlinewidth(10)"];
s276 [fontcolor=white, style="setlinewidth(10)"];
5691 [label = "-462", style="setlinewidth(10)"];
s3544 [fontcolor=white, style="setlinewidth(10)"];
5375 [label = "565", style="setlinewidth(10)"];
s5322 [fontcolor=white, style="setlinewidth(10)"];
s5274 [fontcolor=white, style="setlinewidth(10)"];
4367 [label = "198", style="setlinewidth(10)"];
s8397 [fontcolor=white, style="setlinewidth(10)"];
s1849 [fontcolor=white, style="setlinewidth(10)"];
s371 [fontcolor=white, style="setlinewidth(10)"];
s4533 [fontcolor=white, style="setlinewidth(10)"];
s568 [fontcolor=white, style="setlinewidth(10)"];
s7753 [fontcolor=white, style="setlinewidth(10)"];
s1552 [fontcolor=white, style="setlinewidth(10)"];
s5274 [fontcolor=white, style="setlinewidth(10)"];
s1826 [fontcolor=white, style="setlinewidth(10)"];
s4533 [fontcolor=white, style="setlinewidth(10)"];
s3795 [fontcolor=white, style="setlinewidth(10)"];
3827 [fontcolor=white, style="setlinewidth(10)"];
1217 [fontcolor=white, style="setlinewidth(10)"];
s8222 [fontcolor=white, style="setlinewidth(10)"];
2755 [label = "-121", style="setlinewidth(10)"];
s9260 [fontcolor=white, style="setlinewidth(10)"];
2838 [fontcolor=white, style="setlinewidth(10)"];
s5274 [fontcolor=white, style="setlinewidth(10)"];
s4921 [fontcolor=white, style="setlinewidth(10)"];
s7574 [fontcolor=white, style="setlinewidth(10)"];
1844 [fontcolor=white, style="setlinewidth(10)"];
s371 [fontcolor=white, style="setlinewidth(10)"];
s3017 [fontcolor=white, style="setlinewidth(10)"];
1666 [label = "-315", style="setlinewidth(10)"];
6444 [fontcolor=white, style="setlinewidth(10)"];
s4533 [fontcolor=white, style="setlinewidth(10)"];
5637 [fontcolor=white, style="setlinewidth(10)"];
s3205 [fontcolor=white, style="setlinewidth(10)"];
7387 [label = "-382", style="setlinewidth(10)"];
s7397 [fontcolor=white, style="setlinewidth(10)"];
1377 [label = "286", style="setlinewidth(10)"];
s5274 [fontcolor=white, style="setlinewidth(10)"];
s7518 [fontcolor=white, style="setlinewidth(10)"];
s922 [fontcolor=white, style="setlinewidth(10)"];
s7775 [fontcolor=white, style="setlinewidth(10)"];
s5274 [fontcolor=white, style="setlinewidth(10)"];
6390 [fontcolor=white, style="setlinewidth(10)"];
2743 [label = "-344", style="setlinewidth(10)"];
s4533 [fontcolor=white, style="setlinewidth(10)"];
s3334 [fontcolor=white, style="setlinewidth(10)"];
s9144 [fontcolor=white, style="setlinewidth(10)"];
5236 [label = "490", style="setlinewidth(10)"];
5977 [label = "-16", style="setlinewidth(10)"];
s276 [fontcolor=white, style="setlinewidth(10)"];
5934 [label = "-358", style="setlinewidth(10)"];
6121 [fontcolor=white, style="setlinewidth(10)"];
5921 [fontcolor=white, style="setlinewidth(10)"];
s5288 [fontcolor=white, style="setlinewidth(10)"];
6239 [fontcolor=white, style="setlinewidth(10)"];
s3795 [fontcolor=white, style="setlinewidth(10)"];
s7357 [fontcolor=white, style="setlinewidth(10)"];
s4533 [fontcolor=white, style="setlinewidth(10)"];
s7798 [fontcolor=white, style="setlinewidth(10)"];
s4375 [fontcolor=white, style="setlinewidth(10)"];
s4405 [fontcolor=white, style="setlinewidth(10)"];
s532 [fontcolor=white, style="setlinewidth(10)"];
s3146 [fontcolor=white, style="setlinewidth(10)"];
s2890 [fontcolor=white, style="setlinewidth(10)"];
347 [label = "412", style="setlinewidth(10)"];
s7611 [fontcolor=white, style="setlinewidth(10)"];
704 [label = "596", style="setlinewidth(10)"];
s56 [fontcolor=white, style="setlinewidth(10)"];
s4467 [fontcolor=white, style="setlinewidth(10)"];
s5274 [fontcolor=white, style="setlinewidth(10)"];
s7678 [fontcolor=white, style="setlinewidth(10)"];
s2392 [fontcolor=white, style="setlinewidth(10)"];
3032 [label = "-427", style="setlinewidth(10)"];
s7295 [fontcolor=white, style="setlinewidth(10)"];
1088 [fontcolor=white, style="setlinewidth(10)"];
s4533 [fontcolor=white, style="setlinewidth(10)"];
s1394 [fontcolor=white, style="setlinewidth(10)"];
s5634 [fontcolor=white, style="setlinewidth(10)"];
110 [label = "445", style="setlinewidth(10)"];
s5274 [fontcolor=white, style="setlinewidth(10)"];
2585 [label = "-198", style="setlinewidth(10)"];
s4533 [fontcolor=white, style="setlinewidth(10)"];
s3235 [fontcolor=white, style="setlinewidth(10)"];
s2136 [fontcolor=white, style="setlinewidth(10)"];
s5274 [fontcolor=white, style="setlinewidth(10)"];
s4389 [fontcolor=white, style="setlinewidth(10)"];
6547 [label = "-99", style="setlinewidth(10)"];
s1753 [fontcolor=white, style="setlinewidth(10)"];
s9122 [fontcolor=white, style="setlinewidth(10)"];
1906 [label = "-208", style="setlinewidth(10)"];
s4533 [fontcolor=white, style="setlinewidth(10)"];
s239 [fontcolor=white, style="setlinewidth(10)"];
2424 [label = "-518", style="setlinewidth(10)"];
s8188 [fontcolor=white, style="setlinewidth(10)"];
s3456 [fontcolor=white, style="setlinewidth(10)"];
s9527 [fontcolor=white, style="setlinewidth(10)"];
s4533 [fontcolor=white, style="setlinewidth(10)"];
s3414 [fontcolor=white, style="setlinewidth(10)"];
s3887 [fontcolor=white, style="setlinewidth(10)"];
s3146 [fontcolor=white, style="setlinewidth(10)"];
6379 [fontcolor=white, style="setlinewidth(10)"];
s7678 [fontcolor=white, style="setlinewidth(10)"];
s2729 [fontcolor=white, style="setlinewidth(10)"];
s1978 [fontcolor=white, style="setlinewidth(10)"];
7593 [label = "-516", style="setlinewidth(10)"];
342 [label = "296", style="setlinewidth(10)"];
6428 [label = "-99", style="setlinewidth(10)"];
s259 [fontcolor=white, style="setlinewidth(10)"];
3831 [fontcolor=white, style="setlinewidth(10)"];
7413 [label = "-398", style="setlinewidth(10)"];
s3795 [fontcolor=white, style="setlinewidth(10)"];
3132 [fontcolor=white, style="setlinewidth(10)"];
7330 [label = "-365", style="setlinewidth(10)"];
s5274 [fontcolor=white, style="setlinewidth(10)"];
6363 [fontcolor=white, style="setlinewidth(10)"];
s5274 [fontcolor=white, style="setlinewidth(10)"];
s2938 [fontcolor=white, style="setlinewidth(10)"];
6766 [label = "-142", style="setlinewidth(10)"];
1729 [fontcolor=white, style="setlinewidth(10)"];
s6734 [fontcolor=white, style="setlinewidth(10)"];
2947 [label = "-235", style="setlinewidth(10)"];
s4921 [fontcolor=white, style="setlinewidth(10)"];
6189 [label = "-41", style="setlinewidth(10)"];
s7357 [fontcolor=white, style="setlinewidth(10)"];
5493 [label = "-3", style="setlinewidth(10)"];
s4258 [fontcolor=white, style="setlinewidth(10)"];
s2672 [fontcolor=white, style="setlinewidth(10)"];
s6330 [fontcolor=white, style="setlinewidth(10)"];
s7527 [fontcolor=white, style="setlinewidth(10)"];
s7678 [fontcolor=white, style="setlinewidth(10)"];
s4533 [fontcolor=white, style="setlinewidth(10)"];
s5274 [fontcolor=white, style="setlinewidth(10)"];
1854 [label = "209", style="setlinewidth(10)"];
s1753 [fontcolor=white, style="setlinewidth(10)"];
s1711 [fontcolor=white, style="setlinewidth(10)"];
s532 [fontcolor=white, style="setlinewidth(10)"];
6590 [label = "-112", style="setlinewidth(10)"];
s5274 [fontcolor=white, style="setlinewidth(10)"];
s505 [fontcolor=white, style="setlinewidth(10)"];
s259 [fontcolor=white, style="setlinewidth(10)"];
1829 [fontcolor=white, style="setlinewidth(10)"];
s4165 [fontcolor=white, style="setlinewidth(10)"];
s532 [fontcolor=white, style="setlinewidth(10)"];
s4921 [fontcolor=white, style="setlinewidth(10)"];
s4694 [fontcolor=white, style="setlinewidth(10)"];
s7306 [fontcolor=white, style="setlinewidth(10)"];
s5322 [fontcolor=white, style="setlinewidth(10)"];
s6224 [fontcolor=white, style="setlinewidth(10)"];
s4533 [fontcolor=white, style="setlinewidth(10)"];
s8467 [fontcolor=white, style="setlinewidth(10)"];
2869 [fontcolor=white, style="setlinewidth(10)"];
s8904 [fontcolor=white, style="setlinewidth(10)"];
s3482 [fontcolor=white, style="setlinewidth(10)"];
s2902 [fontcolor=white, style="setlinewidth(10)"];
s1789 [fontcolor=white, style="setlinewidth(10)"];
s5274 [fontcolor=white, style="setlinewidth(10)"];
s8222 [fontcolor=white, style="setlinewidth(10)"];
5666 [label = "-437", style="setlinewidth(10)"];
s4533 [fontcolor=white, style="setlinewidth(10)"];
s1034 [fontcolor=white, style="setlinewidth(10)"];
s3674 [fontcolor=white, style="setlinewidth(10)"];
4043 [label = "121", style="setlinewidth(10)"];
1965 [fontcolor=white, style="setlinewidth(10)"];
5673 [label = "-444", style="setlinewidth(10)"];
s4262 [fontcolor=white, style="setlinewidth(10)"];
s5274 [fontcolor=white, style="setlinewidth(10)"];
s8127 [fontcolor=white, style="setlinewidth(10)"];
s5274 [fontcolor=white, style="setlinewidth(10)"];
s3667 [fontcolor=white, style="setlinewidth(10)"];
s7732 [fontcolor=white, style="setlinewidth(10)"];
s1753 [fontcolor=white, style="setlinewidth(10)"];
s2561 [fontcolor=white, style="setlinewidth(10)"];
7300 [label = "-345", style="setlinewidth(10)"];
4942 [label = "333", style="setlinewidth(10)"];
s4595 [fontcolor=white, style="setlinewidth(10)"];
7657 [label = "-557", style="setlinewidth(10)"];
s4533 [fontcolor=white, style="setlinewidth(10)"];
s9560 [fontcolor=white, style="setlinewidth(10)"];
s5071 [fontcolor=white, style="setlinewidth(10)"];
s8516 [fontcolor=white, style="setlinewidth(10)"];
s5642 [fontcolor=white, style="setlinewidth(10)"];
s5274 [fontcolor=white, style="setlinewidth(10)"];
s4258 [fontcolor=white, style="setlinewidth(10)"];
s7357 [fontcolor=white, style="setlinewidth(10)"];
s5274 [fontcolor=white, style="setlinewidth(10)"];
s7732 [fontcolor=white, style="setlinewidth(10)"];
s4364 [fontcolor=white, style="setlinewidth(10)"];
s5274 [fontcolor=white, style="setlinewidth(10)"];
2711 [fontcolor=white, style="setlinewidth(10)"];
1736 [label = "544", style="setlinewidth(10)"];
s2724 [fontcolor=white, style="setlinewidth(10)"];
s2624 [fontcolor=white, style="setlinewidth(10)"];
4405 [fontcolor=white, style="setlinewidth(10)"];
s209 [fontcolor=white, style="setlinewidth(10)"];
s6330 [fontcolor=white, style="setlinewidth(10)"];
s5381 [fontcolor=white, style="setlinewidth(10)"];
s5274 [fontcolor=white, style="setlinewidth(10)"];
s5940 [fontcolor=white, style="setlinewidth(10)"];
6578 [label = "-108", style="setlinewidth(10)"];
5143 [label = "431", style="setlinewidth(10)"];
s1666 [fontcolor=white, style="setlinewidth(10)"];
s3017 [fontcolor=white, style="setlinewidth(10)"];
s2392 [fontcolor=white, style="setlinewidth(10)"];
s9277 [fontcolor=white, style="setlinewidth(10)"];
s4533 [fontcolor=white, style="setlinewidth(10)"];
s244 [fontcolor=white, style="setlinewidth(10)"];
4545 [label = "242", style="setlinewidth(10)"];
s5124 [fontcolor=white, style="setlinewidth(10)"];
98 [label = "444", style="setlinewidth(10)"];
s5399 [fontcolor=white, style="setlinewidth(10)"];
s950 [fontcolor=white, style="setlinewidth(10)"];
s4348 [fontcolor=white, style="setlinewidth(10)"];
s5212 [fontcolor=white, style="setlinewidth(10)"];
s130 [fontcolor=white, style="setlinewidth(10)"];
7181 [label = "-291", style="setlinewidth(10)"];
s3993 [fontcolor=white, style="setlinewidth(10)"];
179 [label = "113", style="setlinewidth(10)"];
s4533 [fontcolor=white, style="setlinewidth(10)"];
s7631 [fontcolor=white, style="setlinewidth(10)"];
s2876 [fontcolor=white, style="setlinewidth(10)"];
s72 [fontcolor=white, style="setlinewidth(10)"];
s4533 [fontcolor=white, style="setlinewidth(10)"];
6126 [label = "-596", style="setlinewidth(10)"];
s4179 [fontcolor=white, style="setlinewidth(10)"];
5107 [label = "411", style="setlinewidth(10)"];
s2752 [fontcolor=white, style="setlinewidth(10)"];
7388 [label = "-383", style="setlinewidth(10)"];
s1335 [fontcolor=white, style="setlinewidth(10)"];
s3978 [fontcolor=white, style="setlinewidth(10)"];
s446 [fontcolor=white, style="setlinewidth(10)"];
s982 [fontcolor=white, style="setlinewidth(10)"];
2691 [label = "-593", style="setlinewidth(10)"];
7665 [label = "-565", style="setlinewidth(10)"];
s8300 [fontcolor=white, style="setlinewidth(10)"];
3581 [label = "158", style="setlinewidth(10)"];
s1036 [fontcolor=white, style="setlinewidth(10)"];
6174 [label = "-398", style="setlinewidth(10)"];
s3827 [fontcolor=white, style="setlinewidth(10)"];
s4375 [fontcolor=white, style="setlinewidth(10)"];
s7866 [fontcolor=white, style="setlinewidth(10)"];
s7506 [fontcolor=white, style="setlinewidth(10)"];
s2599 [fontcolor=white, style="setlinewidth(10)"];
5665 [label = "-436", style="setlinewidth(10)"];
270 [label = "14", style="setlinewidth(10)"];
s7154 [fontcolor=white, style="setlinewidth(10)"];
s2947 [fontcolor=white, style="setlinewidth(10)"];
s1626 [fontcolor=white, style="setlinewidth(10)"];
s4179 [fontcolor=white, style="setlinewidth(10)"];
s2330 [fontcolor=white, style="setlinewidth(10)"];
s7678 [fontcolor=white, style="setlinewidth(10)"];
s3427 [fontcolor=white, style="setlinewidth(10)"];
s2237 [fontcolor=white, style="setlinewidth(10)"];
s1944 [fontcolor=white, style="setlinewidth(10)"];
s23 [fontcolor=white, style="setlinewidth(10)"];
s4086 [fontcolor=white, style="setlinewidth(10)"];
s7631 [fontcolor=white, style="setlinewidth(10)"];
2782 [fontcolor=white, style="setlinewidth(10)"];
s7506 [fontcolor=white, style="setlinewidth(10)"];
3810 [fontcolor=white, style="setlinewidth(10)"];
4880 [label = "312", style="setlinewidth(10)"];
s5274 [fontcolor=white, style="setlinewidth(10)"];
s7732 [fontcolor=white, style="setlinewidth(10)"];
s7907 [fontcolor=white, style="setlinewidth(10)"];
s4262 [fontcolor=white, style="setlinewidth(10)"];
s1394 [fontcolor=white, style="setlinewidth(10)"];
s7574 [fontcolor=white, style="setlinewidth(10)"];
s7732 [fontcolor=white, style="setlinewidth(10)"];
s4086 [fontcolor=white, style="setlinewidth(10)"];
6430 [fontcolor=white, style="setlinewidth(10)"];
s1666 [fontcolor=white, style="setlinewidth(10)"];
6188 [fontcolor=white, style="setlinewidth(10)"];
s8935 [fontcolor=white, style="setlinewidth(10)"];
s2114 [fontcolor=white, style="setlinewidth(10)"];
s5179 [fontcolor=white, style="setlinewidth(10)"];
s151 [fontcolor=white, style="setlinewidth(10)"];
s922 [fontcolor=white, style="setlinewidth(10)"];
s5107 [fontcolor=white, style="setlinewidth(10)"];
s2862 [fontcolor=white, style="setlinewidth(10)"];
s4533 [fontcolor=white, style="setlinewidth(10)"];
s4790 [fontcolor=white, style="setlinewidth(10)"];
s4533 [fontcolor=white, style="setlinewidth(10)"];
5817 [label = "-12", style="setlinewidth(10)"];
s314 [fontcolor=white, style="setlinewidth(10)"];
s7903 [fontcolor=white, style="setlinewidth(10)"];
s5274 [fontcolor=white, style="setlinewidth(10)"];
7311 [label = "-352", style="setlinewidth(10)"];
7043 [label = "-236", style="setlinewidth(10)"];
6159 [label = "-142", style="setlinewidth(10)"];
s56 [fontcolor=white, style="setlinewidth(10)"];
s7366 [fontcolor=white, style="setlinewidth(10)"];
s3000 [fontcolor=white, style="setlinewidth(10)"];
s7825 [fontcolor=white, style="setlinewidth(10)"];
360 [label = "7", style="setlinewidth(10)"];
3926 [fontcolor=white, style="setlinewidth(10)"];
s3064 [fontcolor=white, style="setlinewidth(10)"];
7462 [fontcolor=white, style="setlinewidth(10)"];
s4533 [fontcolor=white, style="setlinewidth(10)"];
s286 [fontcolor=white, style="setlinewidth(10)"];
s446 [fontcolor=white, style="setlinewidth(10)"];
s4533 [fontcolor=white, style="setlinewidth(10)"];
s3674 [fontcolor=white, style="setlinewidth(10)"];
s4533 [fontcolor=white, style="setlinewidth(10)"];
1197 [fontcolor=white, style="setlinewidth(10)"];
s3017 [fontcolor=white, style="setlinewidth(10)"];
s3017 [fontcolor=white, style="setlinewidth(10)"];
1202 [fontcolor=white, style="setlinewidth(10)"];
s2532 [fontcolor=white, style="setlinewidth(10)"];
1915 [label = "-272", style="setlinewidth(10)"];
s7173 [fontcolor=white, style="setlinewidth(10)"];
s5375 [fontcolor=white, style="setlinewidth(10)"];
s4533 [fontcolor=white, style="setlinewidth(10)"];
s495 [fontcolor=white, style="setlinewidth(10)"];
901 [fontcolor=white, style="setlinewidth(10)"];
3317 [label = "-576", style="setlinewidth(10)"];
2474 [fontcolor=white, style="setlinewidth(10)"];
s4533 [fontcolor=white, style="setlinewidth(10)"];
6470 [fontcolor=white, style="setlinewidth(10)"];
s6308 [fontcolor=white, style="setlinewidth(10)"];
4577 [fontcolor=white, style="setlinewidth(10)"];
766 [fontcolor=white, style="setlinewidth(10)"];
s6370 [fontcolor=white, style="setlinewidth(10)"];
s1685 [fontcolor=white, style="setlinewidth(10)"];
s3876 [fontcolor=white, style="setlinewidth(10)"];
1960 [fontcolor=white, style="setlinewidth(10)"];
s7574 [fontcolor=white, style="setlinewidth(10)"];
2871 [fontcolor=white, style="setlinewidth(10)"];
s7866 [fontcolor=white, style="setlinewidth(10)"];
1089 [fontcolor=white, style="setlinewidth(10)"];
s2599 [fontcolor=white, style="setlinewidth(10)"];
2750 [fontcolor=white, style="setlinewidth(10)"];
6401 [fontcolor=white, style="setlinewidth(10)"];
s5085 [fontcolor=white, style="setlinewidth(10)"];
5833 [label = "-16", style="setlinewidth(10)"];
787 [label = "258", style="setlinewidth(10)"];
s3993 [fontcolor=white, style="setlinewidth(10)"];
s4726 [fontcolor=white, style="setlinewidth(10)"];
7685 [label = "-584", style="setlinewidth(10)"];
s151 [fontcolor=white, style="setlinewidth(10)"];
1403 [fontcolor=white, style="setlinewidth(10)"];
s7454 [fontcolor=white, style="setlinewidth(10)"];
s5274 [fontcolor=white, style="setlinewidth(10)"];
158 [label = "11", style="setlinewidth(10)"];
6932 [label = "-188", style="setlinewidth(10)"];
s5333 [fontcolor=white, style="setlinewidth(10)"];
s5274 [fontcolor=white, style="setlinewidth(10)"];
s7527 [fontcolor=white, style="setlinewidth(10)"];
2386 [fontcolor=white, style="setlinewidth(10)"];
s1666 [fontcolor=white, style="setlinewidth(10)"];
s3205 [fontcolor=white, style="setlinewidth(10)"];
s8516 [fontcolor=white, style="setlinewidth(10)"];
s6192 [fontcolor=white, style="setlinewidth(10)"];
5085 [label = "396", style="setlinewidth(10)"];
s2672 [fontcolor=white, style="setlinewidth(10)"];
s3986 [fontcolor=white, style="setlinewidth(10)"];
s4790 [fontcolor=white, style="setlinewidth(10)"];
699 [label = "39", style="setlinewidth(10)"];
3631 [label = "433", style="setlinewidth(10)"];
s8917 [fontcolor=white, style="setlinewidth(10)"];
s4533 [fontcolor=white, style="setlinewidth(10)"];
4194 [fontcolor=white, style="setlinewidth(10)"];
849 [label = "50", style="setlinewidth(10)"];
1897 [fontcolor=white, style="setlinewidth(10)"];
s446 [fontcolor=white, style="setlinewidth(10)"];
s5274 [fontcolor=white, style="setlinewidth(10)"];
5885 [fontcolor=white, style="setlinewidth(10)"];
2890 [label = "-517", style="setlinewidth(10)"];
7173 [fontcolor=white, style="setlinewidth(10)"];
s2724 [fontcolor=white, style="setlinewidth(10)"];
s4674 [fontcolor=white, style="setlinewidth(10)"];
2362 [fontcolor=white, style="setlinewidth(10)"];
s3017 [fontcolor=white, style="setlinewidth(10)"];
s406 [fontcolor=white, style="setlinewidth(10)"];
6816 [fontcolor=white, style="setlinewidth(10)"];
s5179 [fontcolor=white, style="setlinewidth(10)"];
s9153 [fontcolor=white, style="setlinewidth(10)"];
s1307 [fontcolor=white, style="setlinewidth(10)"];
4674 [fontcolor=white, style="setlinewidth(10)"];
s3247 [fontcolor=white, style="setlinewidth(10)"];
s5274 [fontcolor=white, style="setlinewidth(10)"];
2701 [label = "-188", style="setlinewidth(10)"];
3635 [label = "245", style="setlinewidth(10)"];
s1115 [fontcolor=white, style="setlinewidth(10)"];
s2918 [fontcolor=white, style="setlinewidth(10)"];
s2609 [fontcolor=white, style="setlinewidth(10)"];
s4921 [fontcolor=white, style="setlinewidth(10)"];
s1918 [fontcolor=white, style="setlinewidth(10)"];
s4533 [fontcolor=white, style="setlinewidth(10)"];
6397 [fontcolor=white, style="setlinewidth(10)"];
1654 [fontcolor=white, style="setlinewidth(10)"];
s4533 [fontcolor=white, style="setlinewidth(10)"];
s1753 [fontcolor=white, style="setlinewidth(10)"];
s4533 [fontcolor=white, style="setlinewidth(10)"];
423 [fontcolor=white, style="setlinewidth(10)"];
s1666 [fontcolor=white, style="setlinewidth(10)"];
364 [label = "11", style="setlinewidth(10)"];
s72 [fontcolor=white, style="setlinewidth(10)"];
s1926 [fontcolor=white, style="setlinewidth(10)"];
s4664 [fontcolor=white, style="setlinewidth(10)"];
3575 [label = "467", style="setlinewidth(10)"];
s5274 [fontcolor=white, style="setlinewidth(10)"];
s5274 [fontcolor=white, style="setlinewidth(10)"];
s5274 [fontcolor=white, style="setlinewidth(10)"];
s6917 [fontcolor=white, style="setlinewidth(10)"];
s7518 [fontcolor=white, style="setlinewidth(10)"];
s2947 [fontcolor=white, style="setlinewidth(10)"];
s4172 [fontcolor=white, style="setlinewidth(10)"];
7432 [label = "-412", style="setlinewidth(10)"];
s505 [fontcolor=white, style="setlinewidth(10)"];
7325 [label = "-362", style="setlinewidth(10)"];
s3125 [fontcolor=white, style="setlinewidth(10)"];
s1685 [fontcolor=white, style="setlinewidth(10)"];
5689 [label = "-460", style="setlinewidth(10)"];
s4405 [fontcolor=white, style="setlinewidth(10)"];
2180 [fontcolor=white, style="setlinewidth(10)"];
s1685 [fontcolor=white, style="setlinewidth(10)"];
s5124 [fontcolor=white, style="setlinewidth(10)"];
2925 [fontcolor=white, style="setlinewidth(10)"];
s3224 [fontcolor=white, style="setlinewidth(10)"];
s5322 [fontcolor=white, style="setlinewidth(10)"];
s4533 [fontcolor=white, style="setlinewidth(10)"];
s3482 [fontcolor=white, style="setlinewidth(10)"];
s4533 [fontcolor=white, style="setlinewidth(10)"];
s3000 [fontcolor=white, style="setlinewidth(10)"];
s2243 [fontcolor=white, style="setlinewidth(10)"];
s7732 [fontcolor=white, style="setlinewidth(10)"];
s5985 [fontcolor=white, style="setlinewidth(10)"];
s2926 [fontcolor=white, style="setlinewidth(10)"];
s5274 [fontcolor=white, style="setlinewidth(10)"];
265 [label = "13", style="setlinewidth(10)"];
5182 [label = "467", style="setlinewidth(10)"];
s3064 [fontcolor=white, style="setlinewidth(10)"];
s4533 [fontcolor=white, style="setlinewidth(10)"];
s3482 [fontcolor=white, style="setlinewidth(10)"];
s5985 [fontcolor=white, style="setlinewidth(10)"];
s4437 [fontcolor=white, style="setlinewidth(10)"];
4186 [fontcolor=white, style="setlinewidth(10)"];
s371 [fontcolor=white, style="setlinewidth(10)"];
s209 [fontcolor=white, style="setlinewidth(10)"];
7470 [label = "-430", style="setlinewidth(10)"];
s7611 [fontcolor=white, style="setlinewidth(10)"];
s3404 [fontcolor=white, style="setlinewidth(10)"];
s8516 [fontcolor=white, style="setlinewidth(10)"];
s2243 [fontcolor=white, style="setlinewidth(10)"];
6272 [fontcolor=white, style="setlinewidth(10)"];
s3247 [fontcolor=white, style="setlinewidth(10)"];
7495 [label = "-455", style="setlinewidth(10)"];
863 [label = "51", style="setlinewidth(10)"];
4569 [label = "243", style="setlinewidth(10)"];
s3146 [fontcolor=white, style="setlinewidth(10)"];
189 [label = "108", style="setlinewidth(10)"];
s7678 [fontcolor=white, style="setlinewidth(10)"];
s7903 [fontcolor=white, style="setlinewidth(10)"];
4547 [fontcolor=white, style="setlinewidth(10)"];
s371 [fontcolor=white, style="setlinewidth(10)"];
2052 [fontcolor=white, style="setlinewidth(10)"];
s9122 [fontcolor=white, style="setlinewidth(10)"];
s4921 [fontcolor=white, style="setlinewidth(10)"];
s46 [fontcolor=white, style="setlinewidth(10)"];
s9574 [fontcolor=white, style="setlinewidth(10)"];
s3343 [fontcolor=white, style="setlinewidth(10)"];
7285 [label = "-334", style="setlinewidth(10)"];
5407 [label = "574", style="setlinewidth(10)"];
s5534 [fontcolor=white, style="setlinewidth(10)"];
1890 [fontcolor=white, style="setlinewidth(10)"];
5905 [label = "-570", style="setlinewidth(10)"];
s371 [fontcolor=white, style="setlinewidth(10)"];
s6338 [fontcolor=white, style="setlinewidth(10)"];
s2947 [fontcolor=white, style="setlinewidth(10)"];
s1842 [fontcolor=white, style="setlinewidth(10)"];
s2762 [fontcolor=white, style="setlinewidth(10)"];
3806 [label = "88", style="setlinewidth(10)"];
s5539 [fontcolor=white, style="setlinewidth(10)"];
s7631 [fontcolor=white, style="setlinewidth(10)"];
290 [label = "561", style="setlinewidth(10)"];
106 [label = "552", style="setlinewidth(10)"];
5568 [label = "-7", style="setlinewidth(10)"];
2926 [label = "-239", style="setlinewidth(10)"];
s297 [fontcolor=white, style="setlinewidth(10)"];
s218 [fontcolor=white, style="setlinewidth(10)"];
s3080 [fontcolor=white, style="setlinewidth(10)"];
s5274 [fontcolor=white, style="setlinewidth(10)"];
s1944 [fontcolor=white, style="setlinewidth(10)"];
s4533 [fontcolor=white, style="setlinewidth(10)"];
s8292 [fontcolor=white, style="setlinewidth(10)"];
5952 [fontcolor=white, style="setlinewidth(10)"];
s2191 [fontcolor=white, style="setlinewidth(10)"];
s3205 [fontcolor=white, style="setlinewidth(10)"];
3614 [label = "242", style="setlinewidth(10)"];
s4437 [fontcolor=white, style="setlinewidth(10)"];
s5274 [fontcolor=white, style="setlinewidth(10)"];
s5632 [fontcolor=white, style="setlinewidth(10)"];
4576 [fontcolor=white, style="setlinewidth(10)"];
s5065 [fontcolor=white, style="setlinewidth(10)"];
s4533 [fontcolor=white, style="setlinewidth(10)"];
s5133 [fontcolor=white, style="setlinewidth(10)"];
275 [label = "491", style="setlinewidth(10)"];
5178 [label = "463", style="setlinewidth(10)"];
s9260 [fontcolor=white, style="setlinewidth(10)"];
s8530 [fontcolor=white, style="setlinewidth(10)"];
s5322 [fontcolor=white, style="setlinewidth(10)"];
s2787 [fontcolor=white, style="setlinewidth(10)"];
s1800 [fontcolor=white, style="setlinewidth(10)"];
3597 [fontcolor=white, style="setlinewidth(10)"];
s4889 [fontcolor=white, style="setlinewidth(10)"];
1374 [fontcolor=white, style="setlinewidth(10)"];
s4389 [fontcolor=white, style="setlinewidth(10)"];
1378 [label = "287", style="setlinewidth(10)"];
s4533 [fontcolor=white, style="setlinewidth(10)"];
s8459 [fontcolor=white, style="setlinewidth(10)"];
s431 [fontcolor=white, style="setlinewidth(10)"];
s8177 [fontcolor=white, style="setlinewidth(10)"];
s4533 [fontcolor=white, style="setlinewidth(10)"];
s371 [fontcolor=white, style="setlinewidth(10)"];
s371 [fontcolor=white, style="setlinewidth(10)"];
s5274 [fontcolor=white, style="setlinewidth(10)"];
s4533 [fontcolor=white, style="setlinewidth(10)"];
s1753 [fontcolor=white, style="setlinewidth(10)"];
3644 [label = "566", style="setlinewidth(10)"];
s6273 [fontcolor=white, style="setlinewidth(10)"];
s5274 [fontcolor=white, style="setlinewidth(10)"];
3895 [fontcolor=white, style="setlinewidth(10)"];
1667 [label = "516", style="setlinewidth(10)"];
s5534 [fontcolor=white, style="setlinewidth(10)"];
6371 [fontcolor=white, style="setlinewidth(10)"];
s8297 [fontcolor=white, style="setlinewidth(10)"];
2489 [label = "-345", style="setlinewidth(10)"];
s8447 [fontcolor=white, style="setlinewidth(10)"];
6443 [label = "-92", style="setlinewidth(10)"];
s7487 [fontcolor=white, style="setlinewidth(10)"];
s3361 [fontcolor=white, style="setlinewidth(10)"];
s2599 [fontcolor=white, style="setlinewidth(10)"];
2837 [fontcolor=white, style="setlinewidth(10)"];
s5274 [fontcolor=white, style="setlinewidth(10)"];
s371 [fontcolor=white, style="setlinewidth(10)"];
s5642 [fontcolor=white, style="setlinewidth(10)"];
s4533 [fontcolor=white, style="setlinewidth(10)"];
2891 [fontcolor=white, style="setlinewidth(10)"];
s3436 [fontcolor=white, style="setlinewidth(10)"];
s5107 [fontcolor=white, style="setlinewidth(10)"];
s5274 [fontcolor=white, style="setlinewidth(10)"];
s1361 [fontcolor=white, style="setlinewidth(10)"];
s2283 [fontcolor=white, style="setlinewidth(10)"];
s2599 [fontcolor=white, style="setlinewidth(10)"];
s5274 [fontcolor=white, style="setlinewidth(10)"];
s922 [fontcolor=white, style="setlinewidth(10)"];
s3404 [fontcolor=white, style="setlinewidth(10)"];
s7397 [fontcolor=white, style="setlinewidth(10)"];
s4171 [fontcolor=white, style="setlinewidth(10)"];
s3819 [fontcolor=white, style="setlinewidth(10)"];
193 [label = "111", style="setlinewidth(10)"];
s4533 [fontcolor=white, style="setlinewidth(10)"];
s259 [fontcolor=white, style="setlinewidth(10)"];
s4717 [fontcolor=white, style="setlinewidth(10)"];
s5274 [fontcolor=white, style="setlinewidth(10)"];
s3957 [fontcolor=white, style="setlinewidth(10)"];
s2418 [fontcolor=white, style="setlinewidth(10)"];
s3083 [fontcolor=white, style="setlinewidth(10)"];
s2395 [fontcolor=white, style="setlinewidth(10)"];
s3224 [fontcolor=white, style="setlinewidth(10)"];
6238 [label = "-416", style="setlinewidth(10)"];
s7678 [fontcolor=white, style="setlinewidth(10)"];
s7678 [fontcolor=white, style="setlinewidth(10)"];
s4533 [fontcolor=white, style="setlinewidth(10)"];
2889 [label = "-560", style="setlinewidth(10)"];
s4790 [fontcolor=white, style="setlinewidth(10)"];
7488 [label = "-448", style="setlinewidth(10)"];
s46 [fontcolor=white, style="setlinewidth(10)"];
s7841 [fontcolor=white, style="setlinewidth(10)"];
s4467 [fontcolor=white, style="setlinewidth(10)"];
s151 [fontcolor=white, style="setlinewidth(10)"];
s1753 [fontcolor=white, style="setlinewidth(10)"];
s2890 [fontcolor=white, style="setlinewidth(10)"];
s4533 [fontcolor=white, style="setlinewidth(10)"];
6573 [label = "-107", style="setlinewidth(10)"];
s123 [fontcolor=white, style="setlinewidth(10)"];
s4137 [fontcolor=white, style="setlinewidth(10)"];
5161 [label = "446", style="setlinewidth(10)"];
7428 [label = "-409", style="setlinewidth(10)"];
s1839 [fontcolor=white, style="setlinewidth(10)"];
s3667 [fontcolor=white, style="setlinewidth(10)"];
s4726 [fontcolor=white, style="setlinewidth(10)"];
s2947 [fontcolor=white, style="setlinewidth(10)"];
s7631 [fontcolor=white, style="setlinewidth(10)"];
s7798 [fontcolor=white, style="setlinewidth(10)"];
s7631 [fontcolor=white, style="setlinewidth(10)"];
5144 [label = "432", style="setlinewidth(10)"];
s1753 [fontcolor=white, style="setlinewidth(10)"];
s9405 [fontcolor=white, style="setlinewidth(10)"];
1419 [fontcolor=white, style="setlinewidth(10)"];
s5977 [fontcolor=white, style="setlinewidth(10)"];
1209 [label = "344", style="setlinewidth(10)"];
s72 [fontcolor=white, style="setlinewidth(10)"];
6251 [label = "-582", style="setlinewidth(10)"];
s7678 [fontcolor=white, style="setlinewidth(10)"];
1201 [fontcolor=white, style="setlinewidth(10)"];
5829 [label = "-557", style="setlinewidth(10)"];
s7631 [fontcolor=white, style="setlinewidth(10)"];
s3795 [fontcolor=white, style="setlinewidth(10)"];
s4533 [fontcolor=white, style="setlinewidth(10)"];
s3972 [fontcolor=white, style="setlinewidth(10)"];
s505 [fontcolor=white, style="setlinewidth(10)"];
s2541 [fontcolor=white, style="setlinewidth(10)"];
s1990 [fontcolor=white, style="setlinewidth(10)"];
s5274 [fontcolor=white, style="setlinewidth(10)"];
7167 [fontcolor=white, style="setlinewidth(10)"];
s2672 [fontcolor=white, style="setlinewidth(10)"];
s2544 [fontcolor=white, style="setlinewidth(10)"];
s478 [fontcolor=white, style="setlinewidth(10)"];
s9656 [fontcolor=white, style="setlinewidth(10)"];
s4664 [fontcolor=white, style="setlinewidth(10)"];
s505 [fontcolor=white, style="setlinewidth(10)"];
s1753 [fontcolor=white, style="setlinewidth(10)"];
s4533 [fontcolor=white, style="setlinewidth(10)"];
s5007 [fontcolor=white, style="setlinewidth(10)"];
s3901 [fontcolor=white, style="setlinewidth(10)"];
s2729 [fontcolor=white, style="setlinewidth(10)"];
s7732 [fontcolor=white, style="setlinewidth(10)"];
s5028 [fontcolor=white, style="setlinewidth(10)"];
5139 [label = "428", style="setlinewidth(10)"];
s4533 [fontcolor=white, style="setlinewidth(10)"];
s5046 [fontcolor=white, style="setlinewidth(10)"];
s3064 [fontcolor=white, style="setlinewidth(10)"];
s5274 [fontcolor=white, style="setlinewidth(10)"];
s3993 [fontcolor=white, style="setlinewidth(10)"];
s5274 [fontcolor=white, style="setlinewidth(10)"];
s3064 [fontcolor=white, style="setlinewidth(10)"];
s4533 [fontcolor=white, style="setlinewidth(10)"];
s5274 [fontcolor=white, style="setlinewidth(10)"];
s4646 [fontcolor=white, style="setlinewidth(10)"];
s940 [fontcolor=white, style="setlinewidth(10)"];
s259 [fontcolor=white, style="setlinewidth(10)"];
7568 [label = "-501", style="setlinewidth(10)"];
s8404 [fontcolor=white, style="setlinewidth(10)"];
s130 [fontcolor=white, style="setlinewidth(10)"];
s3334 [fontcolor=white, style="setlinewidth(10)"];
4972 [label = "352", style="setlinewidth(10)"];
s5274 [fontcolor=white, style="setlinewidth(10)"];
s7357 [fontcolor=white, style="setlinewidth(10)"];
1879 [fontcolor=white, style="setlinewidth(10)"];
s4921 [fontcolor=white, style="setlinewidth(10)"];
2376 [fontcolor=white, style="setlinewidth(10)"];
s218 [fontcolor=white, style="setlinewidth(10)"];
s5274 [fontcolor=white, style="setlinewidth(10)"];
358 [label = "5", style="setlinewidth(10)"];
1368 [fontcolor=white, style="setlinewidth(10)"];
s8195 [fontcolor=white, style="setlinewidth(10)"];
s4533 [fontcolor=white, style="setlinewidth(10)"];
s7678 [fontcolor=white, style="setlinewidth(10)"];
s4595 [fontcolor=white, style="setlinewidth(10)"];
s7306 [fontcolor=white, style="setlinewidth(10)"];
7476 [label = "-436", style="setlinewidth(10)"];
3304 [fontcolor=white, style="setlinewidth(10)"];
5709 [label = "-7", style="setlinewidth(10)"];
s5274 [fontcolor=white, style="setlinewidth(10)"];
6420 [fontcolor=white, style="setlinewidth(10)"];
s4223 [fontcolor=white, style="setlinewidth(10)"];
s4889 [fontcolor=white, style="setlinewidth(10)"];
3930 [label = "108", style="setlinewidth(10)"];
s4243 [fontcolor=white, style="setlinewidth(10)"];
s1789 [fontcolor=white, style="setlinewidth(10)"];
s4533 [fontcolor=white, style="setlinewidth(10)"];
s5274 [fontcolor=white, style="setlinewidth(10)"];
s3993 [fontcolor=white, style="setlinewidth(10)"];
s4921 [fontcolor=white, style="setlinewidth(10)"];
1050 [fontcolor=white, style="setlinewidth(10)"];
s4533 [fontcolor=white, style="setlinewidth(10)"];
s1753 [fontcolor=white, style="setlinewidth(10)"];
s5274 [fontcolor=white, style="setlinewidth(10)"];
4731 [label = "286", style="setlinewidth(10)"];
s9713 [fontcolor=white, style="setlinewidth(10)"];
s446 [fontcolor=white, style="setlinewidth(10)"];
s9560 [fontcolor=white, style="setlinewidth(10)"];
5939 [fontcolor=white, style="setlinewidth(10)"];
6821 [label = "-307", style="setlinewidth(10)"];
s4999 [fontcolor=white, style="setlinewidth(10)"];
s3064 [fontcolor=white, style="setlinewidth(10)"];
s4533 [fontcolor=white, style="setlinewidth(10)"];
s5158 [fontcolor=white, style="setlinewidth(10)"];
s7775 [fontcolor=white, style="setlinewidth(10)"];
s478 [fontcolor=white, style="setlinewidth(10)"];
7019 [label = "-226", style="setlinewidth(10)"];
s4262 [fontcolor=white, style="setlinewidth(10)"];
s2749 [fontcolor=white, style="setlinewidth(10)"];
s4533 [fontcolor=white, style="setlinewidth(10)"];
s5274 [fontcolor=white, style="setlinewidth(10)"];
s7866 [fontcolor=white, style="setlinewidth(10)"];
s4533 [fontcolor=white, style="setlinewidth(10)"];
2102 [fontcolor=white, style="setlinewidth(10)"];
3621 [label = "241", style="setlinewidth(10)"];
s3667 [fontcolor=white, style="setlinewidth(10)"];
5353 [label = "544", style="setlinewidth(10)"];
s6224 [fontcolor=white, style="setlinewidth(10)"];
s4880 [fontcolor=white, style="setlinewidth(10)"];
745 [label = "57", style="setlinewidth(10)"];
s2561 [fontcolor=white, style="setlinewidth(10)"];
s4533 [fontcolor=white, style="setlinewidth(10)"];
s9144 [fontcolor=white, style="setlinewidth(10)"];
s4790 [fontcolor=white, style="setlinewidth(10)"];
s3795 [fontcolor=white, style="setlinewidth(10)"];
s5274 [fontcolor=white, style="setlinewidth(10)"];
5935 [label = "-403", style="setlinewidth(10)"];
s406 [fontcolor=white, style="setlinewidth(10)"];
s3334 [fontcolor=white, style="setlinewidth(10)"];
s5274 [fontcolor=white, style="setlinewidth(10)"];
s1978 [fontcolor=white, style="setlinewidth(10)"];
s6323 [fontcolor=white, style="setlinewidth(10)"];
s1346 [fontcolor=white, style="setlinewidth(10)"];
s4533 [fontcolor=white, style="setlinewidth(10)"];
s1753 [fontcolor=white, style="setlinewidth(10)"];
s209 [fontcolor=white, style="setlinewidth(10)"];
1730 [fontcolor=white, style="setlinewidth(10)"];
s4533 [fontcolor=white, style="setlinewidth(10)"];
s532 [fontcolor=white, style="setlinewidth(10)"];
4202 [label = "158", style="setlinewidth(10)"];
s9122 [fontcolor=white, style="setlinewidth(10)"];
s9729 [fontcolor=white, style="setlinewidth(10)"];
s7480 [fontcolor=white, style="setlinewidth(10)"];
5659 [label = "-111", style="setlinewidth(10)"];
s4694 [fontcolor=white, style="setlinewidth(10)"];
757 [fontcolor=white, style="setlinewidth(10)"];
s4533 [fontcolor=white, style="setlinewidth(10)"];
s5333 [fontcolor=white, style="setlinewidth(10)"];
s4614 [fontcolor=white, style="setlinewidth(10)"];
4189 [label = "155", style="setlinewidth(10)"];
s4533 [fontcolor=white, style="setlinewidth(10)"];
1813 [fontcolor=white, style="setlinewidth(10)"];
6427 [fontcolor=white, style="setlinewidth(10)"];
152 [label = "10", style="setlinewidth(10)"];
s4921 [fontcolor=white, style="setlinewidth(10)"];
7658 [label = "-558", style="setlinewidth(10)"];
688 [fontcolor=white, style="setlinewidth(10)"];
s7753 [fontcolor=white, style="setlinewidth(10)"];
1907 [label = "-619", style="setlinewidth(10)"];
s4179 [fontcolor=white, style="setlinewidth(10)"];
s4405 [fontcolor=white, style="setlinewidth(10)"];
264 [label = "12", style="setlinewidth(10)"];
764 [label = "541", style="setlinewidth(10)"];
s3320 [fontcolor=white, style="setlinewidth(10)"];
s7732 [fontcolor=white, style="setlinewidth(10)"];
s1394 [fontcolor=white, style="setlinewidth(10)"];
5828 [label = "-491", style="setlinewidth(10)"];
s7374 [fontcolor=white, style="setlinewidth(10)"];
3730 [label = "154", style="setlinewidth(10)"];
s7181 [fontcolor=white, style="setlinewidth(10)"];
1475 [fontcolor=white, style="setlinewidth(10)"];
s5274 [fontcolor=white, style="setlinewidth(10)"];
s3544 [fontcolor=white, style="setlinewidth(10)"];
4180 [label = "154", style="setlinewidth(10)"];
3136 [fontcolor=white, style="setlinewidth(10)"];
s5172 [fontcolor=white, style="setlinewidth(10)"];
s1394 [fontcolor=white, style="setlinewidth(10)"];
s8188 [fontcolor=white, style="setlinewidth(10)"];
2482 [label = "-93", style="setlinewidth(10)"];
2191 [fontcolor=white, style="setlinewidth(10)"];
s2645 [fontcolor=white, style="setlinewidth(10)"];
24 [fontcolor=white, style="setlinewidth(10)"];
s4360 [fontcolor=white, style="setlinewidth(10)"];
5388 [label = "568", style="setlinewidth(10)"];
s8530 [fontcolor=white, style="setlinewidth(10)"];
3093 [fontcolor=white, style="setlinewidth(10)"];
s4389 [fontcolor=white, style="setlinewidth(10)"];
7435 [label = "-412", style="setlinewidth(10)"];
3279 [fontcolor=white, style="setlinewidth(10)"];
s8664 [fontcolor=white, style="setlinewidth(10)"];
7460 [label = "-423", style="setlinewidth(10)"];
s4533 [fontcolor=white, style="setlinewidth(10)"];
s4533 [fontcolor=white, style="setlinewidth(10)"];
s3915 [fontcolor=white, style="setlinewidth(10)"];
s4533 [fontcolor=white, style="setlinewidth(10)"];
s5274 [fontcolor=white, style="setlinewidth(10)"];
s5274 [fontcolor=white, style="setlinewidth(10)"];
s7173 [fontcolor=white, style="setlinewidth(10)"];
s4626 [fontcolor=white, style="setlinewidth(10)"];
s5274 [fontcolor=white, style="setlinewidth(10)"];
s317 [fontcolor=white, style="setlinewidth(10)"];
7082 [label = "-259", style="setlinewidth(10)"];
s4533 [fontcolor=white, style="setlinewidth(10)"];
3887 [fontcolor=white, style="setlinewidth(10)"];
7004 [label = "-217", style="setlinewidth(10)"];
s5179 [fontcolor=white, style="setlinewidth(10)"];
s23 [fontcolor=white, style="setlinewidth(10)"];
s5274 [fontcolor=white, style="setlinewidth(10)"];
296 [label = "594", style="setlinewidth(10)"];
s4207 [fontcolor=white, style="setlinewidth(10)"];
5818 [label = "-13", style="setlinewidth(10)"];
s1685 [fontcolor=white, style="setlinewidth(10)"];
s3427 [fontcolor=white, style="setlinewidth(10)"];
s2532 [fontcolor=white, style="setlinewidth(10)"];
88 [label = "3", style="setlinewidth(10)"];
s4271 [fontcolor=white, style="setlinewidth(10)"];
s5274 [fontcolor=white, style="setlinewidth(10)"];
s4533 [fontcolor=white, style="setlinewidth(10)"];
s6308 [fontcolor=white, style="setlinewidth(10)"];
s4533 [fontcolor=white, style="setlinewidth(10)"];
6581 [fontcolor=white, style="setlinewidth(10)"];
s5085 [fontcolor=white, style="setlinewidth(10)"];
s7574 [fontcolor=white, style="setlinewidth(10)"];
5098 [label = "404", style="setlinewidth(10)"];
s3667 [fontcolor=white, style="setlinewidth(10)"];
1391 [label = "155", style="setlinewidth(10)"];
s5071 [fontcolor=white, style="setlinewidth(10)"];
s3064 [fontcolor=white, style="setlinewidth(10)"];
s8548 [fontcolor=white, style="setlinewidth(10)"];
5064 [label = "388", style="setlinewidth(10)"];
s495 [fontcolor=white, style="setlinewidth(10)"];
7666 [label = "-566", style="setlinewidth(10)"];
1420 [fontcolor=white, style="setlinewidth(10)"];
5919 [label = "-464", style="setlinewidth(10)"];
1401 [fontcolor=white, style="setlinewidth(10)"];
2913 [fontcolor=white, style="setlinewidth(10)"];
7686 [label = "-585", style="setlinewidth(10)"];
s8639 [fontcolor=white, style="setlinewidth(10)"];
1847 [fontcolor=white, style="setlinewidth(10)"];
s3205 [fontcolor=white, style="setlinewidth(10)"];
s4533 [fontcolor=white, style="setlinewidth(10)"];
s4533 [fontcolor=white, style="setlinewidth(10)"];
s1666 [fontcolor=white, style="setlinewidth(10)"];
7584 [label = "-511", style="setlinewidth(10)"];
4585 [label = "246", style="setlinewidth(10)"];
s5274 [fontcolor=white, style="setlinewidth(10)"];
s3879 [fontcolor=white, style="setlinewidth(10)"];
s7961 [fontcolor=white, style="setlinewidth(10)"];
s5091 [fontcolor=white, style="setlinewidth(10)"];
s950 [fontcolor=white, style="setlinewidth(10)"];
708 [label = "597", style="setlinewidth(10)"];
762 [label = "94", style="setlinewidth(10)"];
s2947 [fontcolor=white, style="setlinewidth(10)"];
s4726 [fontcolor=white, style="setlinewidth(10)"];
5569 [label = "-8", style="setlinewidth(10)"];
s297 [fontcolor=white, style="setlinewidth(10)"];
788 [label = "343", style="setlinewidth(10)"];
s7732 [fontcolor=white, style="setlinewidth(10)"];
s7454 [fontcolor=white, style="setlinewidth(10)"];
2053 [fontcolor=white, style="setlinewidth(10)"];
s495 [fontcolor=white, style="setlinewidth(10)"];
s3934 [fontcolor=white, style="setlinewidth(10)"];
1402 [fontcolor=white, style="setlinewidth(10)"];
s4533 [fontcolor=white, style="setlinewidth(10)"];
s1804 [fontcolor=white, style="setlinewidth(10)"];
s2635 [fontcolor=white, style="setlinewidth(10)"];
s244 [fontcolor=white, style="setlinewidth(10)"];
s4533 [fontcolor=white, style="setlinewidth(10)"];
765 [label = "319", style="setlinewidth(10)"];
7434 [fontcolor=white, style="setlinewidth(10)"];
5641 [label = "-247", style="setlinewidth(10)"];
s2609 [fontcolor=white, style="setlinewidth(10)"];
s4127 [fontcolor=white, style="setlinewidth(10)"];
6224 [label = "-50", style="setlinewidth(10)"];
2678 [label = "-333", style="setlinewidth(10)"];
s5274 [fontcolor=white, style="setlinewidth(10)"];
1878 [fontcolor=white, style="setlinewidth(10)"];
s9571 [fontcolor=white, style="setlinewidth(10)"];
s1626 [fontcolor=white, style="setlinewidth(10)"];
s5375 [fontcolor=white, style="setlinewidth(10)"];
s2898 [fontcolor=white, style="setlinewidth(10)"];
3912 [fontcolor=white, style="setlinewidth(10)"];
s5124 [fontcolor=white, style="setlinewidth(10)"];
97 [label = "439", style="setlinewidth(10)"];
4406 [fontcolor=white, style="setlinewidth(10)"];
s5091 [fontcolor=white, style="setlinewidth(10)"];
5368 [label = "558", style="setlinewidth(10)"];
s7544 [fontcolor=white, style="setlinewidth(10)"];
s4533 [fontcolor=white, style="setlinewidth(10)"];
s4533 [fontcolor=white, style="setlinewidth(10)"];
s2392 [fontcolor=white, style="setlinewidth(10)"];
2992 [label = "-467", style="setlinewidth(10)"];
3066 [fontcolor=white, style="setlinewidth(10)"];
7056 [label = "-247", style="setlinewidth(10)"];
s7189 [fontcolor=white, style="setlinewidth(10)"];
1735 [label = "417", style="setlinewidth(10)"];
s5191 [fontcolor=white, style="setlinewidth(10)"];
s532 [fontcolor=white, style="setlinewidth(10)"];
6433 [fontcolor=white, style="setlinewidth(10)"];
s4664 [fontcolor=white, style="setlinewidth(10)"];
s8917 [fontcolor=white, style="setlinewidth(10)"];
2689 [fontcolor=white, style="setlinewidth(10)"];
1063 [fontcolor=white, style="setlinewidth(10)"];
s5392 [fontcolor=white, style="setlinewidth(10)"];
s1666 [fontcolor=white, style="setlinewidth(10)"];
s4533 [fontcolor=white, style="setlinewidth(10)"];
s1034 [fontcolor=white, style="setlinewidth(10)"];
s1978 [fontcolor=white, style="setlinewidth(10)"];
s8467 [fontcolor=white, style="setlinewidth(10)"];
5150 [label = "435", style="setlinewidth(10)"];
5108 [label = "412", style="setlinewidth(10)"];
3041 [label = "-558", style="setlinewidth(10)"];
3893 [fontcolor=white, style="setlinewidth(10)"];
s5274 [fontcolor=white, style="setlinewidth(10)"];
s8215 [fontcolor=white, style="setlinewidth(10)"];
s6966 [fontcolor=white, style="setlinewidth(10)"];
s2947 [fontcolor=white, style="setlinewidth(10)"];
s446 [fontcolor=white, style="setlinewidth(10)"];
s5274 [fontcolor=white, style="setlinewidth(10)"];
s4533 [fontcolor=white, style="setlinewidth(10)"];
s4262 [fontcolor=white, style="setlinewidth(10)"];
s4165 [fontcolor=white, style="setlinewidth(10)"];
s4533 [fontcolor=white, style="setlinewidth(10)"];
s2947 [fontcolor=white, style="setlinewidth(10)"];
6817 [fontcolor=white, style="setlinewidth(10)"];
s2947 [fontcolor=white, style="setlinewidth(10)"];
s5274 [fontcolor=white, style="setlinewidth(10)"];
s4533 [fontcolor=white, style="setlinewidth(10)"];
s950 [fontcolor=white, style="setlinewidth(10)"];
s7506 [fontcolor=white, style="setlinewidth(10)"];
s1115 [fontcolor=white, style="setlinewidth(10)"];
s5274 [fontcolor=white, style="setlinewidth(10)"];
s7907 [fontcolor=white, style="setlinewidth(10)"];
s2660 [fontcolor=white, style="setlinewidth(10)"];
s5274 [fontcolor=white, style="setlinewidth(10)"];
5668 [label = "-439", style="setlinewidth(10)"];
1975 [label = "-392", style="setlinewidth(10)"];
s5274 [fontcolor=white, style="setlinewidth(10)"];
s7574 [fontcolor=white, style="setlinewidth(10)"];
s2237 [fontcolor=white, style="setlinewidth(10)"];
s3334 [fontcolor=white, style="setlinewidth(10)"];
s4880 [fontcolor=white, style="setlinewidth(10)"];
s1666 [fontcolor=white, style="setlinewidth(10)"];
s5274 [fontcolor=white, style="setlinewidth(10)"];
s5274 [fontcolor=white, style="setlinewidth(10)"];
s151 [fontcolor=white, style="setlinewidth(10)"];
s3120 [fontcolor=white, style="setlinewidth(10)"];
5171 [label = "456", style="setlinewidth(10)"];
s5274 [fontcolor=white, style="setlinewidth(10)"];
2190 [label = "563", style="setlinewidth(10)"];
s7397 [fontcolor=white, style="setlinewidth(10)"];
4750 [label = "296", style="setlinewidth(10)"];
s5985 [fontcolor=white, style="setlinewidth(10)"];
2086 [label = "-513", style="setlinewidth(10)"];
s7648 [fontcolor=white, style="setlinewidth(10)"];
s3000 [fontcolor=white, style="setlinewidth(10)"];
s5375 [fontcolor=white, style="setlinewidth(10)"];
s270 [fontcolor=white, style="setlinewidth(10)"];
s5274 [fontcolor=white, style="setlinewidth(10)"];
5159 [label = "444", style="setlinewidth(10)"];
s5274 [fontcolor=white, style="setlinewidth(10)"];
s9574 [fontcolor=white, style="setlinewidth(10)"];
s7611 [fontcolor=white, style="setlinewidth(10)"];
s1122 [fontcolor=white, style="setlinewidth(10)"];
1385 [fontcolor=white, style="setlinewidth(10)"];
s5071 [fontcolor=white, style="setlinewidth(10)"];
s4533 [fontcolor=white, style="setlinewidth(10)"];
s4533 [fontcolor=white, style="setlinewidth(10)"];
s1610 [fontcolor=white, style="setlinewidth(10)"];
2358 [fontcolor=white, style="setlinewidth(10)"];
s371 [fontcolor=white, style="setlinewidth(10)"];
s3343 [fontcolor=white, style="setlinewidth(10)"];
s4921 [fontcolor=white, style="setlinewidth(10)"];
s4447 [fontcolor=white, style="setlinewidth(10)"];
s3224 [fontcolor=white, style="setlinewidth(10)"];
s3064 [fontcolor=white, style="setlinewidth(10)"];
s3667 [fontcolor=white, style="setlinewidth(10)"];
s7928 [fontcolor=white, style="setlinewidth(10)"];
s1944 [fontcolor=white, style="setlinewidth(10)"];
3818 [fontcolor=white, style="setlinewidth(10)"];
s9405 [fontcolor=white, style="setlinewidth(10)"];
s72 [fontcolor=white, style="setlinewidth(10)"];
286 [label = "352", style="setlinewidth(10)"];
2357 [label = "-365", style="setlinewidth(10)"];
4289 [label = "173", style="setlinewidth(10)"];
s1944 [fontcolor=white, style="setlinewidth(10)"];
s8127 [fontcolor=white, style="setlinewidth(10)"];
756 [fontcolor=white, style="setlinewidth(10)"];
2092 [fontcolor=white, style="setlinewidth(10)"];
s3482 [fontcolor=white, style="setlinewidth(10)"];
s371 [fontcolor=white, style="setlinewidth(10)"];
4673 [label = "273", style="setlinewidth(10)"];
s4533 [fontcolor=white, style="setlinewidth(10)"];
s3146 [fontcolor=white, style="setlinewidth(10)"];
7676 [label = "-575", style="setlinewidth(10)"];
s4533 [fontcolor=white, style="setlinewidth(10)"];
s4533 [fontcolor=white, style="setlinewidth(10)"];
7193 [label = "-296", style="setlinewidth(10)"];
s5274 [fontcolor=white, style="setlinewidth(10)"];
s5539 [fontcolor=white, style="setlinewidth(10)"];
7177 [fontcolor=white, style="setlinewidth(10)"];
s4590 [fontcolor=white, style="setlinewidth(10)"];
5181 [label = "466", style="setlinewidth(10)"];
s5107 [fontcolor=white, style="setlinewidth(10)"];
s38 [fontcolor=white, style="setlinewidth(10)"];
s6323 [fontcolor=white, style="setlinewidth(10)"];
s5274 [fontcolor=white, style="setlinewidth(10)"];
1090 [fontcolor=white, style="setlinewidth(10)"];
s3247 [fontcolor=white, style="setlinewidth(10)"];
s1325 [fontcolor=white, style="setlinewidth(10)"];
4546 [fontcolor=white, style="setlinewidth(10)"];
2699 [fontcolor=white, style="setlinewidth(10)"];
s5977 [fontcolor=white, style="setlinewidth(10)"];
2430 [fontcolor=white, style="setlinewidth(10)"];
s3247 [fontcolor=white, style="setlinewidth(10)"];
2660 [label = "118", style="setlinewidth(10)"];
s4674 [fontcolor=white, style="setlinewidth(10)"];
s5274 [fontcolor=white, style="setlinewidth(10)"];
s9271 [fontcolor=white, style="setlinewidth(10)"];
3636 [label = "468", style="setlinewidth(10)"];
5086 [fontcolor=white, style="setlinewidth(10)"];
s5274 [fontcolor=white, style="setlinewidth(10)"];
s7518 [fontcolor=white, style="setlinewidth(10)"];
7166 [fontcolor=white, style="setlinewidth(10)"];
s4533 [fontcolor=white, style="setlinewidth(10)"];
s5274 [fontcolor=white, style="setlinewidth(10)"];
s1666 [fontcolor=white, style="setlinewidth(10)"];
s3017 [fontcolor=white, style="setlinewidth(10)"];
s2136 [fontcolor=white, style="setlinewidth(10)"];
s1815 [fontcolor=white, style="setlinewidth(10)"];
3135 [fontcolor=white, style="setlinewidth(10)"];
6947 [fontcolor=white, style="setlinewidth(10)"];
4986 [fontcolor=white, style="setlinewidth(10)"];
s1552 [fontcolor=white, style="setlinewidth(10)"];
s5288 [fontcolor=white, style="setlinewidth(10)"];
s317 [fontcolor=white, style="setlinewidth(10)"];
893 [label = "57", style="setlinewidth(10)"];
s7866 [fontcolor=white, style="setlinewidth(10)"];
s5274 [fontcolor=white, style="setlinewidth(10)"];
1655 [fontcolor=white, style="setlinewidth(10)"];
s1626 [fontcolor=white, style="setlinewidth(10)"];
s9122 [fontcolor=white, style="setlinewidth(10)"];
s8222 [fontcolor=white, style="setlinewidth(10)"];
s7732 [fontcolor=white, style="setlinewidth(10)"];
s9153 [fontcolor=white, style="setlinewidth(10)"];
s2645 [fontcolor=white, style="setlinewidth(10)"];
s2609 [fontcolor=white, style="setlinewidth(10)"];
s5322 [fontcolor=white, style="setlinewidth(10)"];
s4921 [fontcolor=white, style="setlinewidth(10)"];
s3205 [fontcolor=white, style="setlinewidth(10)"];
s4664 [fontcolor=white, style="setlinewidth(10)"];
s4470 [fontcolor=white, style="setlinewidth(10)"];
5132 [label = "423", style="setlinewidth(10)"];
s5517 [fontcolor=white, style="setlinewidth(10)"];
s3125 [fontcolor=white, style="setlinewidth(10)"];
4514 [label = "235", style="setlinewidth(10)"];
5929 [label = "-151", style="setlinewidth(10)"];
s3427 [fontcolor=white, style="setlinewidth(10)"];
s2782 [fontcolor=white, style="setlinewidth(10)"];
s4533 [fontcolor=white, style="setlinewidth(10)"];
s2947 [fontcolor=white, style="setlinewidth(10)"];
5721 [fontcolor=white, style="setlinewidth(10)"];
363 [label = "10", style="setlinewidth(10)"];
s4533 [fontcolor=white, style="setlinewidth(10)"];
854 [fontcolor=white, style="setlinewidth(10)"];
s4533 [fontcolor=white, style="setlinewidth(10)"];
s5288 [fontcolor=white, style="setlinewidth(10)"];
s4086 [fontcolor=white, style="setlinewidth(10)"];
s8145 [fontcolor=white, style="setlinewidth(10)"];
5091 [label = "398", style="setlinewidth(10)"];
s5274 [fontcolor=white, style="setlinewidth(10)"];
s3436 [fontcolor=white, style="setlinewidth(10)"];
s151 [fontcolor=white, style="setlinewidth(10)"];
s5133 [fontcolor=white, style="setlinewidth(10)"];
s4179 [fontcolor=white, style="setlinewidth(10)"];
s3862 [fontcolor=white, style="setlinewidth(10)"];
s8158 [fontcolor=white, style="setlinewidth(10)"];
s5274 [fontcolor=white, style="setlinewidth(10)"];
s1346 [fontcolor=white, style="setlinewidth(10)"];
1710 [fontcolor=white, style="setlinewidth(10)"];
s7306 [fontcolor=white, style="setlinewidth(10)"];
s5274 [fontcolor=white, style="setlinewidth(10)"];
s4999 [fontcolor=white, style="setlinewidth(10)"];
s495 [fontcolor=white, style="setlinewidth(10)"];
s5322 [fontcolor=white, style="setlinewidth(10)"];
s7357 [fontcolor=white, style="setlinewidth(10)"];
s2544 [fontcolor=white, style="setlinewidth(10)"];
s5274 [fontcolor=white, style="setlinewidth(10)"];
s9571 [fontcolor=white, style="setlinewidth(10)"];
s4921 [fontcolor=white, style="setlinewidth(10)"];
s5274 [fontcolor=white, style="setlinewidth(10)"];
5160 [label = "445", style="setlinewidth(10)"];
s4533 [fontcolor=white, style="setlinewidth(10)"];
5932 [label = "-373", style="setlinewidth(10)"];
s7306 [fontcolor=white, style="setlinewidth(10)"];
s7480 [fontcolor=white, style="setlinewidth(10)"];
5234 [label = "488", style="setlinewidth(10)"];
3074 [fontcolor=white, style="setlinewidth(10)"];
s9571 [fontcolor=white, style="setlinewidth(10)"];
5936 [label = "-226", style="setlinewidth(10)"];
s371 [fontcolor=white, style="setlinewidth(10)"];
4957 [label = "343", style="setlinewidth(10)"];
s8447 [fontcolor=white, style="setlinewidth(10)"];
s3911 [fontcolor=white, style="setlinewidth(10)"];
s4533 [fontcolor=white, style="setlinewidth(10)"];
1908 [label = "-620", style="setlinewidth(10)"];
7208 [label = "-307", style="setlinewidth(10)"];
s8904 [fontcolor=white, style="setlinewidth(10)"];
2930 [fontcolor=white, style="setlinewidth(10)"];
s3224 [fontcolor=white, style="setlinewidth(10)"];
s1711 [fontcolor=white, style="setlinewidth(10)"];
s7306 [fontcolor=white, style="setlinewidth(10)"];
s2918 [fontcolor=white, style="setlinewidth(10)"];
1355 [label = "198", style="setlinewidth(10)"];
s7306 [fontcolor=white, style="setlinewidth(10)"];
s4533 [fontcolor=white, style="setlinewidth(10)"];
s4999 [fontcolor=white, style="setlinewidth(10)"];
s4533 [fontcolor=white, style="setlinewidth(10)"];
s3667 [fontcolor=white, style="setlinewidth(10)"];
167 [label = "455", style="setlinewidth(10)"];
1369 [fontcolor=white, style="setlinewidth(10)"];
s3235 [fontcolor=white, style="setlinewidth(10)"];
5982 [label = "-19", style="setlinewidth(10)"];
s4437 [fontcolor=white, style="setlinewidth(10)"];
s4533 [fontcolor=white, style="setlinewidth(10)"];
1901 [fontcolor=white, style="setlinewidth(10)"];
s4790 [fontcolor=white, style="setlinewidth(10)"];
s5274 [fontcolor=white, style="setlinewidth(10)"];
s3887 [fontcolor=white, style="setlinewidth(10)"];
s911 [fontcolor=white, style="setlinewidth(10)"];
7660 [label = "-560", style="setlinewidth(10)"];
7097 [label = "-263", style="setlinewidth(10)"];
s3986 [fontcolor=white, style="setlinewidth(10)"];
702 [label = "41", style="setlinewidth(10)"];
5903 [label = "-20", style="setlinewidth(10)"];
s3136 [fontcolor=white, style="setlinewidth(10)"];
2479 [fontcolor=white, style="setlinewidth(10)"];
s3320 [fontcolor=white, style="setlinewidth(10)"];
s4172 [fontcolor=white, style="setlinewidth(10)"];
s1588 [fontcolor=white, style="setlinewidth(10)"];
s7678 [fontcolor=white, style="setlinewidth(10)"];
s4533 [fontcolor=white, style="setlinewidth(10)"];
s1965 [fontcolor=white, style="setlinewidth(10)"];
s5274 [fontcolor=white, style="setlinewidth(10)"];
1052 [fontcolor=white, style="setlinewidth(10)"];
s1901 [fontcolor=white, style="setlinewidth(10)"];
s4271 [fontcolor=white, style="setlinewidth(10)"];
5712 [label = "-9", style="setlinewidth(10)"];
s5158 [fontcolor=white, style="setlinewidth(10)"];
s4533 [fontcolor=white, style="setlinewidth(10)"];
s9260 [fontcolor=white, style="setlinewidth(10)"];
3932 [label = "110", style="setlinewidth(10)"];
s4533 [fontcolor=white, style="setlinewidth(10)"];
s289 [fontcolor=white, style="setlinewidth(10)"];
s9713 [fontcolor=white, style="setlinewidth(10)"];
s9552 [fontcolor=white, style="setlinewidth(10)"];
17 [label = "3", style="setlinewidth(10)"];
s8411 [fontcolor=white, style="setlinewidth(10)"];
5169 [label = "454", style="setlinewidth(10)"];
s5274 [fontcolor=white, style="setlinewidth(10)"];
s4533 [fontcolor=white, style="setlinewidth(10)"];
s7306 [fontcolor=white, style="setlinewidth(10)"];
s4533 [fontcolor=white, style="setlinewidth(10)"];
7411 [label = "-396", style="setlinewidth(10)"];
s1800 [fontcolor=white, style="setlinewidth(10)"];
s3017 [fontcolor=white, style="setlinewidth(10)"];
5170 [label = "455", style="setlinewidth(10)"];
s4533 [fontcolor=white, style="setlinewidth(10)"];
5367 [label = "557", style="setlinewidth(10)"];
s5274 [fontcolor=white, style="setlinewidth(10)"];
s5274 [fontcolor=white, style="setlinewidth(10)"];
4507 [label = "234", style="setlinewidth(10)"];
s130 [fontcolor=white, style="setlinewidth(10)"];
s2125 [fontcolor=white, style="setlinewidth(10)"];
5976 [label = "-15", style="setlinewidth(10)"];
s532 [fontcolor=white, style="setlinewidth(10)"];
3303 [label = "345", style="setlinewidth(10)"];
s7802 [fontcolor=white, style="setlinewidth(10)"];
1837 [fontcolor=white, style="setlinewidth(10)"];
3838 [fontcolor=white, style="setlinewidth(10)"];
1068 [fontcolor=white, style="setlinewidth(10)"];
5415 [label = "582", style="setlinewidth(10)"];
s1115 [fontcolor=white, style="setlinewidth(10)"];
6820 [fontcolor=white, style="setlinewidth(10)"];
s2149 [fontcolor=white, style="setlinewidth(10)"];
s4389 [fontcolor=white, style="setlinewidth(10)"];
s317 [fontcolor=white, style="setlinewidth(10)"];
s7775 [fontcolor=white, style="setlinewidth(10)"];
1446 [fontcolor=white, style="setlinewidth(10)"];
s4243 [fontcolor=white, style="setlinewidth(10)"];
s4533 [fontcolor=white, style="setlinewidth(10)"];
s1990 [fontcolor=white, style="setlinewidth(10)"];
s2370 [fontcolor=white, style="setlinewidth(10)"];
s7487 [fontcolor=white, style="setlinewidth(10)"];
s4921 [fontcolor=white, style="setlinewidth(10)"];
2884 [fontcolor=white, style="setlinewidth(10)"];
2481 [fontcolor=white, style="setlinewidth(10)"];
s4533 [fontcolor=white, style="setlinewidth(10)"];
s4086 [fontcolor=white, style="setlinewidth(10)"];
s371 [fontcolor=white, style="setlinewidth(10)"];
2197 [label = "576", style="setlinewidth(10)"];
5664 [label = "-435", style="setlinewidth(10)"];
s1299 [fontcolor=white, style="setlinewidth(10)"];
s9539 [fontcolor=white, style="setlinewidth(10)"];
2686 [fontcolor=white, style="setlinewidth(10)"];
s4533 [fontcolor=white, style="setlinewidth(10)"];
s2541 [fontcolor=white, style="setlinewidth(10)"];
s1753 [fontcolor=white, style="setlinewidth(10)"];
s4630 [fontcolor=white, style="setlinewidth(10)"];
s2243 [fontcolor=white, style="setlinewidth(10)"];
s7374 [fontcolor=white, style="setlinewidth(10)"];
s7506 [fontcolor=white, style="setlinewidth(10)"];
1348 [label = "93", style="setlinewidth(10)"];
s9552 [fontcolor=white, style="setlinewidth(10)"];
6426 [fontcolor=white, style="setlinewidth(10)"];
2940 [label = "-227", style="setlinewidth(10)"];
s4389 [fontcolor=white, style="setlinewidth(10)"];
2378 [fontcolor=white, style="setlinewidth(10)"];
s3795 [fontcolor=white, style="setlinewidth(10)"];
s5158 [fontcolor=white, style="setlinewidth(10)"];
s4533 [fontcolor=white, style="setlinewidth(10)"];
1167 [fontcolor=white, style="setlinewidth(10)"];
172 [label = "107", style="setlinewidth(10)"];
s4533 [fontcolor=white, style="setlinewidth(10)"];
s2418 [fontcolor=white, style="setlinewidth(10)"];
s5274 [fontcolor=white, style="setlinewidth(10)"];
s7678 [fontcolor=white, style="setlinewidth(10)"];
s5274 [fontcolor=white, style="setlinewidth(10)"];
4535 [fontcolor=white, style="setlinewidth(10)"];
3847 [label = "96", style="setlinewidth(10)"];
s297 [fontcolor=white, style="setlinewidth(10)"];
1887 [fontcolor=white, style="setlinewidth(10)"];
s3247 [fontcolor=white, style="setlinewidth(10)"];
s8158 [fontcolor=white, style="setlinewidth(10)"];
s4533 [fontcolor=white, style="setlinewidth(10)"];
s2599 [fontcolor=white, style="setlinewidth(10)"];
s1666 [fontcolor=white, style="setlinewidth(10)"];
s2947 [fontcolor=white, style="setlinewidth(10)"];
s8530 [fontcolor=white, style="setlinewidth(10)"];
s3993 [fontcolor=white, style="setlinewidth(10)"];
s7732 [fontcolor=white, style="setlinewidth(10)"];
s1893 [fontcolor=white, style="setlinewidth(10)"];
s8300 [fontcolor=white, style="setlinewidth(10)"];
5151 [label = "436", style="setlinewidth(10)"];
s4533 [fontcolor=white, style="setlinewidth(10)"];
s8271 [fontcolor=white, style="setlinewidth(10)"];
s9252 [fontcolor=white, style="setlinewidth(10)"];
s1666 [fontcolor=white, style="setlinewidth(10)"];
2586 [label = "-574", style="setlinewidth(10)"];
s2609 [fontcolor=white, style="setlinewidth(10)"];
5430 [label = "596", style="setlinewidth(10)"];
s7964 [fontcolor=white, style="setlinewidth(10)"];
s7194 [fontcolor=white, style="setlinewidth(10)"];
s3482 [fontcolor=white, style="setlinewidth(10)"];
s5036 [fontcolor=white, style="setlinewidth(10)"];
s4533 [fontcolor=white, style="setlinewidth(10)"];
4756 [label = "298", style="setlinewidth(10)"];
s7732 [fontcolor=white, style="setlinewidth(10)"];
s5036 [fontcolor=white, style="setlinewidth(10)"];
s3125 [fontcolor=white, style="setlinewidth(10)"];
6432 [fontcolor=white, style="setlinewidth(10)"];
s7928 [fontcolor=white, style="setlinewidth(10)"];
s4921 [fontcolor=white, style="setlinewidth(10)"];
s3915 [fontcolor=white, style="setlinewidth(10)"];
1976 [fontcolor=white, style="setlinewidth(10)"];
7730 [label = "-619", style="setlinewidth(10)"];
2973 [label = "-585", style="setlinewidth(10)"];
7485 [label = "-445", style="setlinewidth(10)"];
s5274 [fontcolor=white, style="setlinewidth(10)"];
s5274 [fontcolor=white, style="setlinewidth(10)"];
s1034 [fontcolor=white, style="setlinewidth(10)"];
5177 [label = "462", style="setlinewidth(10)"];
1078 [fontcolor=white, style="setlinewidth(10)"];
7473 [label = "-433", style="setlinewidth(10)"];
s3435 [fontcolor=white, style="setlinewidth(10)"];
s4646 [fontcolor=white, style="setlinewidth(10)"];
s4533 [fontcolor=white, style="setlinewidth(10)"];
s4158 [fontcolor=white, style="setlinewidth(10)"];
s297 [fontcolor=white, style="setlinewidth(10)"];
s406 [fontcolor=white, style="setlinewidth(10)"];
6359 [fontcolor=white, style="setlinewidth(10)"];
s2660 [fontcolor=white, style="setlinewidth(10)"];
s5375 [fontcolor=white, style="setlinewidth(10)"];
s4921 [fontcolor=white, style="setlinewidth(10)"];
s7125 [fontcolor=white, style="setlinewidth(10)"];
s3000 [fontcolor=white, style="setlinewidth(10)"];
s4790 [fontcolor=white, style="setlinewidth(10)"];
s1610 [fontcolor=white, style="setlinewidth(10)"];
1664 [fontcolor=white, style="setlinewidth(10)"];
2416 [label = "-254", style="setlinewidth(10)"];
s371 [fontcolor=white, style="setlinewidth(10)"];
s8459 [fontcolor=white, style="setlinewidth(10)"];
s6369 [fontcolor=white, style="setlinewidth(10)"];
s5534 [fontcolor=white, style="setlinewidth(10)"];
4715 [label = "281", style="setlinewidth(10)"];
s5233 [fontcolor=white, style="setlinewidth(10)"];
92 [label = "434", style="setlinewidth(10)"];
s2609 [fontcolor=white, style="setlinewidth(10)"];
4527 [fontcolor=white, style="setlinewidth(10)"];
s3972 [fontcolor=white, style="setlinewidth(10)"];
4733 [label = "287", style="setlinewidth(10)"];
3619 [label = "240", style="setlinewidth(10)"];
s8222 [fontcolor=white, style="setlinewidth(10)"];
s2599 [fontcolor=white, style="setlinewidth(10)"];
s1666 [fontcolor=white, style="setlinewidth(10)"];
s7619 [fontcolor=white, style="setlinewidth(10)"];
s4533 [fontcolor=white, style="setlinewidth(10)"];
s7487 [fontcolor=white, style="setlinewidth(10)"];
s2787 [fontcolor=white, style="setlinewidth(10)"];
6125 [label = "-564", style="setlinewidth(10)"];
2370 [fontcolor=white, style="setlinewidth(10)"];
s4600 [fontcolor=white, style="setlinewidth(10)"];
s3827 [fontcolor=white, style="setlinewidth(10)"];
5834 [label = "-17", style="setlinewidth(10)"];
7446 [label = "-417", style="setlinewidth(10)"];
s4880 [fontcolor=white, style="setlinewidth(10)"];
2757 [label = "-417", style="setlinewidth(10)"];
s987 [fontcolor=white, style="setlinewidth(10)"];
s5274 [fontcolor=white, style="setlinewidth(10)"];
s3819 [fontcolor=white, style="setlinewidth(10)"];
5820 [label = "-489", style="setlinewidth(10)"];
s9169 [fontcolor=white, style="setlinewidth(10)"];
1380 [fontcolor=white, style="setlinewidth(10)"];
s4726 [fontcolor=white, style="setlinewidth(10)"];
s446 [fontcolor=white, style="setlinewidth(10)"];
s4533 [fontcolor=white, style="setlinewidth(10)"];
4205 [fontcolor=white, style="setlinewidth(10)"];
s5274 [fontcolor=white, style="setlinewidth(10)"];
s3518 [fontcolor=white, style="setlinewidth(10)"];
s8222 [fontcolor=white, style="setlinewidth(10)"];
s5007 [fontcolor=white, style="setlinewidth(10)"];
s8513 [fontcolor=white, style="setlinewidth(10)"];
s7527 [fontcolor=white, style="setlinewidth(10)"];
s3205 [fontcolor=white, style="setlinewidth(10)"];
s7544 [fontcolor=white, style="setlinewidth(10)"];
3054 [label = "-566", style="setlinewidth(10)"];
s4158 [fontcolor=white, style="setlinewidth(10)"];
5677 [label = "-448", style="setlinewidth(10)"];
s2787 [fontcolor=white, style="setlinewidth(10)"];
s3414 [fontcolor=white, style="setlinewidth(10)"];
s5274 [fontcolor=white, style="setlinewidth(10)"];
6268 [label = "-57", style="setlinewidth(10)"];
s1307 [fontcolor=white, style="setlinewidth(10)"];
s4171 [fontcolor=white, style="setlinewidth(10)"];
1094 [label = "156", style="setlinewidth(10)"];
5687 [label = "-458", style="setlinewidth(10)"];
s5288 [fontcolor=white, style="setlinewidth(10)"];
s2898 [fontcolor=white, style="setlinewidth(10)"];
s2762 [fontcolor=white, style="setlinewidth(10)"];
2089 [label = "-287", style="setlinewidth(10)"];
s1605 [fontcolor=white, style="setlinewidth(10)"];
s7189 [fontcolor=white, style="setlinewidth(10)"];
6168 [fontcolor=white, style="setlinewidth(10)"];
s5274 [fontcolor=white, style="setlinewidth(10)"];
s3827 [fontcolor=white, style="setlinewidth(10)"];
s209 [fontcolor=white, style="setlinewidth(10)"];
s5288 [fontcolor=white, style="setlinewidth(10)"];
s4648 [fontcolor=white, style="setlinewidth(10)"];
s5274 [fontcolor=white, style="setlinewidth(10)"];
s5274 [fontcolor=white, style="setlinewidth(10)"];
3829 [fontcolor=white, style="setlinewidth(10)"];
s2599 [fontcolor=white, style="setlinewidth(10)"];
s4921 [fontcolor=white, style="setlinewidth(10)"];
s276 [fontcolor=white, style="setlinewidth(10)"];
3623 [fontcolor=white, style="setlinewidth(10)"];
s9538 [fontcolor=white, style="setlinewidth(10)"];
5970 [fontcolor=white, style="setlinewidth(10)"];
s5977 [fontcolor=white, style="setlinewidth(10)"];
s3366 [fontcolor=white, style="setlinewidth(10)"];
s7173 [fontcolor=white, style="setlinewidth(10)"];
s7454 [fontcolor=white, style="setlinewidth(10)"];
s6330 [fontcolor=white, style="setlinewidth(10)"];
851 [fontcolor=white, style="setlinewidth(10)"];
6946 [label = "-198", style="setlinewidth(10)"];
2082 [label = "-100", style="setlinewidth(10)"];
s3205 [fontcolor=white, style="setlinewidth(10)"];
288 [label = "373", style="setlinewidth(10)"];
2195 [fontcolor=white, style="setlinewidth(10)"];
s7732 [fontcolor=white, style="setlinewidth(10)"];
s7306 [fontcolor=white, style="setlinewidth(10)"];
s5274 [fontcolor=white, style="setlinewidth(10)"];
s3205 [fontcolor=white, style="setlinewidth(10)"];
s1117 [fontcolor=white, style="setlinewidth(10)"];
s5274 [fontcolor=white, style="setlinewidth(10)"];
s2136 [fontcolor=white, style="setlinewidth(10)"];
s4533 [fontcolor=white, style="setlinewidth(10)"];
s2645 [fontcolor=white, style="setlinewidth(10)"];
s5274 [fontcolor=white, style="setlinewidth(10)"];
s7631 [fontcolor=white, style="setlinewidth(10)"];
s2947 [fontcolor=white, style="setlinewidth(10)"];
s2947 [fontcolor=white, style="setlinewidth(10)"];
s4533 [fontcolor=white, style="setlinewidth(10)"];
s7964 [fontcolor=white, style="setlinewidth(10)"];
s3827 [fontcolor=white, style="setlinewidth(10)"];
s5322 [fontcolor=white, style="setlinewidth(10)"];
s4999 [fontcolor=white, style="setlinewidth(10)"];
s2149 [fontcolor=white, style="setlinewidth(10)"];
s297 [fontcolor=white, style="setlinewidth(10)"];
s2180 [fontcolor=white, style="setlinewidth(10)"];
s4533 [fontcolor=white, style="setlinewidth(10)"];
s2635 [fontcolor=white, style="setlinewidth(10)"];
3924 [fontcolor=white, style="setlinewidth(10)"];
s244 [fontcolor=white, style="setlinewidth(10)"];
s9122 [fontcolor=white, style="setlinewidth(10)"];
s3544 [fontcolor=white, style="setlinewidth(10)"];
s2149 [fontcolor=white, style="setlinewidth(10)"];
7583 [label = "-510", style="setlinewidth(10)"];
896 [fontcolor=white, style="setlinewidth(10)"];
s5274 [fontcolor=white, style="setlinewidth(10)"];
s5274 [fontcolor=white, style="setlinewidth(10)"];
s5931 [fontcolor=white, style="setlinewidth(10)"];
2421 [fontcolor=white, style="setlinewidth(10)"];
1099 [fontcolor=white, style="setlinewidth(10)"];
s2724 [fontcolor=white, style="setlinewidth(10)"];
s5288 [fontcolor=white, style="setlinewidth(10)"];
271 [label = "15", style="setlinewidth(10)"];
s982 [fontcolor=white, style="setlinewidth(10)"];
s3064 [fontcolor=white, style="setlinewidth(10)"];
s7678 [fontcolor=white, style="setlinewidth(10)"];
1212 [label = "423", style="setlinewidth(10)"];
5237 [label = "491", style="setlinewidth(10)"];
6452 [fontcolor=white, style="setlinewidth(10)"];
s2746 [fontcolor=white, style="setlinewidth(10)"];
s7802 [fontcolor=white, style="setlinewidth(10)"];
4549 [fontcolor=white, style="setlinewidth(10)"];
s5107 [fontcolor=white, style="setlinewidth(10)"];
s5274 [fontcolor=white, style="setlinewidth(10)"];
s5065 [fontcolor=white, style="setlinewidth(10)"];
s7506 [fontcolor=white, style="setlinewidth(10)"];
s1789 [fontcolor=white, style="setlinewidth(10)"];
s7461 [fontcolor=white, style="setlinewidth(10)"];
s562 [fontcolor=white, style="setlinewidth(10)"];
s2243 [fontcolor=white, style="setlinewidth(10)"];
5134 [label = "424", style="setlinewidth(10)"];
433 [label = "14", style="setlinewidth(10)"];
s4533 [fontcolor=white, style="setlinewidth(10)"];
5409 [label = "576", style="setlinewidth(10)"];
s3667 [fontcolor=white, style="setlinewidth(10)"];
s1626 [fontcolor=white, style="setlinewidth(10)"];
1384 [label = "333", style="setlinewidth(10)"];
s3000 [fontcolor=white, style="setlinewidth(10)"];
s270 [fontcolor=white, style="setlinewidth(10)"];
s1592 [fontcolor=white, style="setlinewidth(10)"];
s4271 [fontcolor=white, style="setlinewidth(10)"];
s3361 [fontcolor=white, style="setlinewidth(10)"];
s5133 [fontcolor=white, style="setlinewidth(10)"];
s7125 [fontcolor=white, style="setlinewidth(10)"];
s4223 [fontcolor=white, style="setlinewidth(10)"];
s4179 [fontcolor=white, style="setlinewidth(10)"];
281 [label = "17", style="setlinewidth(10)"];
s5036 [fontcolor=white, style="setlinewidth(10)"];
s4533 [fontcolor=white, style="setlinewidth(10)"];
s276 [fontcolor=white, style="setlinewidth(10)"];
1421 [fontcolor=white, style="setlinewidth(10)"];
7493 [label = "-453", style="setlinewidth(10)"];
5373 [label = "563", style="setlinewidth(10)"];
s3343 [fontcolor=white, style="setlinewidth(10)"];
2698 [label = "-519", style="setlinewidth(10)"];
s371 [fontcolor=white, style="setlinewidth(10)"];
s3017 [fontcolor=white, style="setlinewidth(10)"];
2095 [label = "-288", style="setlinewidth(10)"];
s4701 [fontcolor=white, style="setlinewidth(10)"];
s7527 [fontcolor=white, style="setlinewidth(10)"];
294 [label = "383", style="setlinewidth(10)"];
s4533 [fontcolor=white, style="setlinewidth(10)"];
s5065 [fontcolor=white, style="setlinewidth(10)"];
s1666 [fontcolor=white, style="setlinewidth(10)"];
s6966 [fontcolor=white, style="setlinewidth(10)"];
s1552 [fontcolor=white, style="setlinewidth(10)"];
s1944 [fontcolor=white, style="setlinewidth(10)"];
s3017 [fontcolor=white, style="setlinewidth(10)"];
4220 [fontcolor=white, style="setlinewidth(10)"];
s371 [fontcolor=white, style="setlinewidth(10)"];
s38 [fontcolor=white, style="setlinewidth(10)"];
104 [label = "440", style="setlinewidth(10)"];
s5333 [fontcolor=white, style="setlinewidth(10)"];
s3667 [fontcolor=white, style="setlinewidth(10)"];
s6920 [fontcolor=white, style="setlinewidth(10)"];
s3667 [fontcolor=white, style="setlinewidth(10)"];
s72 [fontcolor=white, style="setlinewidth(10)"];
s4533 [fontcolor=white, style="setlinewidth(10)"];
s3993 [fontcolor=white, style="setlinewidth(10)"];
2429 [fontcolor=white, style="setlinewidth(10)"];
s2191 [fontcolor=white, style="setlinewidth(10)"];
s1626 [fontcolor=white, style="setlinewidth(10)"];
s7678 [fontcolor=white, style="setlinewidth(10)"];
s7518 [fontcolor=white, style="setlinewidth(10)"];
s5193 [fontcolor=white, style="setlinewidth(10)"];
s7678 [fontcolor=white, style="setlinewidth(10)"];
s8411 [fontcolor=white, style="setlinewidth(10)"];
5168 [label = "453", style="setlinewidth(10)"];
s6365 [fontcolor=white, style="setlinewidth(10)"];
s3136 [fontcolor=white, style="setlinewidth(10)"];
s297 [fontcolor=white, style="setlinewidth(10)"];
s4533 [fontcolor=white, style="setlinewidth(10)"];
s8177 [fontcolor=white, style="setlinewidth(10)"];
3931 [label = "109", style="setlinewidth(10)"];
s5274 [fontcolor=white, style="setlinewidth(10)"];
s1034 [fontcolor=white, style="setlinewidth(10)"];
s616 [fontcolor=white, style="setlinewidth(10)"];
s2395 [fontcolor=white, style="setlinewidth(10)"];
s4605 [fontcolor=white, style="setlinewidth(10)"];
s4533 [fontcolor=white, style="setlinewidth(10)"];
s982 [fontcolor=white, style="setlinewidth(10)"];
s1299 [fontcolor=white, style="setlinewidth(10)"];
s5274 [fontcolor=white, style="setlinewidth(10)"];
s3017 [fontcolor=white, style="setlinewidth(10)"];
s5274 [fontcolor=white, style="setlinewidth(10)"];
1066 [fontcolor=white, style="setlinewidth(10)"];
s4342 [fontcolor=white, style="setlinewidth(10)"];
s7387 [fontcolor=white, style="setlinewidth(10)"];
s4533 [fontcolor=white, style="setlinewidth(10)"];
1738 [fontcolor=white, style="setlinewidth(10)"];
3134 [fontcolor=white, style="setlinewidth(10)"];
345 [fontcolor=white, style="setlinewidth(10)"];
s2392 [fontcolor=white, style="setlinewidth(10)"];
s3146 [fontcolor=white, style="setlinewidth(10)"];
7020 [label = "-227", style="setlinewidth(10)"];
s532 [fontcolor=white, style="setlinewidth(10)"];
s532 [fontcolor=white, style="setlinewidth(10)"];
1053 [fontcolor=white, style="setlinewidth(10)"];
s4230 [fontcolor=white, style="setlinewidth(10)"];
s1753 [fontcolor=white, style="setlinewidth(10)"];
s9726 [fontcolor=white, style="setlinewidth(10)"];
4985 [label = "361", style="setlinewidth(10)"];
s7678 [fontcolor=white, style="setlinewidth(10)"];
s1552 [fontcolor=white, style="setlinewidth(10)"];
s3827 [fontcolor=white, style="setlinewidth(10)"];
s8454 [fontcolor=white, style="setlinewidth(10)"];
s5274 [fontcolor=white, style="setlinewidth(10)"];
s2237 [fontcolor=white, style="setlinewidth(10)"];
6250 [label = "-51", style="setlinewidth(10)"];
6172 [label = "-314", style="setlinewidth(10)"];
s3356 [fontcolor=white, style="setlinewidth(10)"];
s2127 [fontcolor=white, style="setlinewidth(10)"];
7551 [label = "-490", style="setlinewidth(10)"];
s9122 [fontcolor=white, style="setlinewidth(10)"];
7695 [label = "-594", style="setlinewidth(10)"];
s4533 [fontcolor=white, style="setlinewidth(10)"];
s4889 [fontcolor=white, style="setlinewidth(10)"];
s5274 [fontcolor=white, style="setlinewidth(10)"];
s5046 [fontcolor=white, style="setlinewidth(10)"];
s2797 [fontcolor=white, style="setlinewidth(10)"];
4403 [fontcolor=white, style="setlinewidth(10)"];
s3017 [fontcolor=white, style="setlinewidth(10)"];
s5274 [fontcolor=white, style="setlinewidth(10)"];
s2724 [fontcolor=white, style="setlinewidth(10)"];
s72 [fontcolor=white, style="setlinewidth(10)"];
s4533 [fontcolor=white, style="setlinewidth(10)"];
s3247 [fontcolor=white, style="setlinewidth(10)"];
s7574 [fontcolor=white, style="setlinewidth(10)"];
s3901 [fontcolor=white, style="setlinewidth(10)"];
3913 [fontcolor=white, style="setlinewidth(10)"];
s3667 [fontcolor=white, style="setlinewidth(10)"];
s3000 [fontcolor=white, style="setlinewidth(10)"];
7700 [label = "-598", style="setlinewidth(10)"];
s6340 [fontcolor=white, style="setlinewidth(10)"];
s5274 [fontcolor=white, style="setlinewidth(10)"];
s8316 [fontcolor=white, style="setlinewidth(10)"];
s7903 [fontcolor=white, style="setlinewidth(10)"];
s1685 [fontcolor=white, style="setlinewidth(10)"];
s5274 [fontcolor=white, style="setlinewidth(10)"];
s3247 [fontcolor=white, style="setlinewidth(10)"];
s7866 [fontcolor=white, style="setlinewidth(10)"];
s4338 [fontcolor=white, style="setlinewidth(10)"];
s5288 [fontcolor=white, style="setlinewidth(10)"];
1445 [label = "503", style="setlinewidth(10)"];
s4533 [fontcolor=white, style="setlinewidth(10)"];
s5940 [fontcolor=white, style="setlinewidth(10)"];
6119 [fontcolor=white, style="setlinewidth(10)"];
s314 [fontcolor=white, style="setlinewidth(10)"];
s1685 [fontcolor=white, style="setlinewidth(10)"];
1035 [label = "85", style="setlinewidth(10)"];
s3224 [fontcolor=white, style="setlinewidth(10)"];
268 [label = "598", style="setlinewidth(10)"];
s591 [fontcolor=white, style="setlinewidth(10)"];
s23 [fontcolor=white, style="setlinewidth(10)"];
2783 [label = "-273", style="setlinewidth(10)"];
5877 [label = "-408", style="setlinewidth(10)"];
s7631 [fontcolor=white, style="setlinewidth(10)"];
295 [label = "387", style="setlinewidth(10)"];
s495 [fontcolor=white, style="setlinewidth(10)"];
5707 [label = "-5", style="setlinewidth(10)"];
96 [label = "438", style="setlinewidth(10)"];
s2532 [fontcolor=white, style="setlinewidth(10)"];
6186 [label = "-281", style="setlinewidth(10)"];
s8643 [fontcolor=white, style="setlinewidth(10)"];
s4325 [fontcolor=white, style="setlinewidth(10)"];
s5085 [fontcolor=white, style="setlinewidth(10)"];
s1626 [fontcolor=white, style="setlinewidth(10)"];
3892 [fontcolor=white, style="setlinewidth(10)"];
s151 [fontcolor=white, style="setlinewidth(10)"];
s2787 [fontcolor=white, style="setlinewidth(10)"];
s7935 [fontcolor=white, style="setlinewidth(10)"];
s4437 [fontcolor=white, style="setlinewidth(10)"];
s1666 [fontcolor=white, style="setlinewidth(10)"];
s5274 [fontcolor=white, style="setlinewidth(10)"];
s4533 [fontcolor=white, style="setlinewidth(10)"];
s8921 [fontcolor=white, style="setlinewidth(10)"];
1400 [fontcolor=white, style="setlinewidth(10)"];
4960 [fontcolor=white, style="setlinewidth(10)"];
5097 [label = "403", style="setlinewidth(10)"];
4586 [label = "247", style="setlinewidth(10)"];
s3064 [fontcolor=white, style="setlinewidth(10)"];
4528 [fontcolor=white, style="setlinewidth(10)"];
768 [label = "219", style="setlinewidth(10)"];
7469 [label = "-429", style="setlinewidth(10)"];
7045 [label = "-238", style="setlinewidth(10)"];
5149 [label = "434", style="setlinewidth(10)"];
s4533 [fontcolor=white, style="setlinewidth(10)"];
s7732 [fontcolor=white, style="setlinewidth(10)"];
s3247 [fontcolor=white, style="setlinewidth(10)"];
2047 [fontcolor=white, style="setlinewidth(10)"];
s423 [fontcolor=white, style="setlinewidth(10)"];
3586 [label = "432", style="setlinewidth(10)"];
3046 [fontcolor=white, style="setlinewidth(10)"];
3886 [label = "99", style="setlinewidth(10)"];
s5375 [fontcolor=white, style="setlinewidth(10)"];
s38 [fontcolor=white, style="setlinewidth(10)"];
s4370 [fontcolor=white, style="setlinewidth(10)"];
s2392 [fontcolor=white, style="setlinewidth(10)"];
s5274 [fontcolor=white, style="setlinewidth(10)"];
s8639 [fontcolor=white, style="setlinewidth(10)"];
s3146 [fontcolor=white, style="setlinewidth(10)"];
s5274 [fontcolor=white, style="setlinewidth(10)"];
s72 [fontcolor=white, style="setlinewidth(10)"];
5911 [fontcolor=white, style="setlinewidth(10)"];
s7544 [fontcolor=white, style="setlinewidth(10)"];
703 [label = "95", style="setlinewidth(10)"];
s7732 [fontcolor=white, style="setlinewidth(10)"];
s5274 [fontcolor=white, style="setlinewidth(10)"];
s9183 [fontcolor=white, style="setlinewidth(10)"];
s5274 [fontcolor=white, style="setlinewidth(10)"];
4038 [label = "121", style="setlinewidth(10)"];
s6330 [fontcolor=white, style="setlinewidth(10)"];
s3667 [fontcolor=white, style="setlinewidth(10)"];
s179 [fontcolor=white, style="setlinewidth(10)"];
s2378 [fontcolor=white, style="setlinewidth(10)"];
s568 [fontcolor=white, style="setlinewidth(10)"];
s179 [fontcolor=white, style="setlinewidth(10)"];
s4533 [fontcolor=white, style="setlinewidth(10)"];
7055 [label = "-246", style="setlinewidth(10)"];
s5928 [fontcolor=white, style="setlinewidth(10)"];
s3795 [fontcolor=white, style="setlinewidth(10)"];
2638 [fontcolor=white, style="setlinewidth(10)"];
s5065 [fontcolor=white, style="setlinewidth(10)"];
s4921 [fontcolor=white, style="setlinewidth(10)"];
7673 [label = "-572", style="setlinewidth(10)"];
s4921 [fontcolor=white, style="setlinewidth(10)"];
5152 [label = "437", style="setlinewidth(10)"];
6364 [fontcolor=white, style="setlinewidth(10)"];
s1893 [fontcolor=white, style="setlinewidth(10)"];
5355 [label = "546", style="setlinewidth(10)"];
s7288 [fontcolor=white, style="setlinewidth(10)"];
s5274 [fontcolor=white, style="setlinewidth(10)"];
s4533 [fontcolor=white, style="setlinewidth(10)"];
s4179 [fontcolor=white, style="setlinewidth(10)"];
s3017 [fontcolor=white, style="setlinewidth(10)"];
5374 [label = "564", style="setlinewidth(10)"];
s3235 [fontcolor=white, style="setlinewidth(10)"];
s6961 [fontcolor=white, style="setlinewidth(10)"];
6818 [fontcolor=white, style="setlinewidth(10)"];
5692 [label = "-463", style="setlinewidth(10)"];
5408 [label = "575", style="setlinewidth(10)"];
s4533 [fontcolor=white, style="setlinewidth(10)"];
s1666 [fontcolor=white, style="setlinewidth(10)"];
3213 [fontcolor=white, style="setlinewidth(10)"];
s3674 [fontcolor=white, style="setlinewidth(10)"];
s2947 [fontcolor=white, style="setlinewidth(10)"];
6425 [fontcolor=white, style="setlinewidth(10)"];
4344 [label = "188", style="setlinewidth(10)"];
s1711 [fontcolor=white, style="setlinewidth(10)"];
s5274 [fontcolor=white, style="setlinewidth(10)"];
s5124 [fontcolor=white, style="setlinewidth(10)"];
s5274 [fontcolor=white, style="setlinewidth(10)"];
s3235 [fontcolor=white, style="setlinewidth(10)"];
s7678 [fontcolor=white, style="setlinewidth(10)"];
s1968 [fontcolor=white, style="setlinewidth(10)"];
s532 [fontcolor=white, style="setlinewidth(10)"];
s9560 [fontcolor=white, style="setlinewidth(10)"];
s4533 [fontcolor=white, style="setlinewidth(10)"];
s8530 [fontcolor=white, style="setlinewidth(10)"];
s3205 [fontcolor=white, style="setlinewidth(10)"];
s4533 [fontcolor=white, style="setlinewidth(10)"];
s5274 [fontcolor=white, style="setlinewidth(10)"];
s4533 [fontcolor=white, style="setlinewidth(10)"];
1067 [fontcolor=white, style="setlinewidth(10)"];
s2938 [fontcolor=white, style="setlinewidth(10)"];
5973 [label = "-13", style="setlinewidth(10)"];
1888 [fontcolor=white, style="setlinewidth(10)"];
s5274 [fontcolor=white, style="setlinewidth(10)"];
s244 [fontcolor=white, style="setlinewidth(10)"];
s1592 [fontcolor=white, style="setlinewidth(10)"];
s7802 [fontcolor=white, style="setlinewidth(10)"];
s7288 [fontcolor=white, style="setlinewidth(10)"];
s128 [fontcolor=white, style="setlinewidth(10)"];
2840 [fontcolor=white, style="setlinewidth(10)"];
s532 [fontcolor=white, style="setlinewidth(10)"];
s4889 [fontcolor=white, style="setlinewidth(10)"];
s4595 [fontcolor=white, style="setlinewidth(10)"];
862 [label = "416", style="setlinewidth(10)"];
s8177 [fontcolor=white, style="setlinewidth(10)"];
5679 [label = "-450", style="setlinewidth(10)"];
s4735 [fontcolor=white, style="setlinewidth(10)"];
s8664 [fontcolor=white, style="setlinewidth(10)"];
2977 [label = "-565", style="setlinewidth(10)"];
1877 [fontcolor=white, style="setlinewidth(10)"];
3270 [label = "430", style="setlinewidth(10)"];
s3667 [fontcolor=white, style="setlinewidth(10)"];
4622 [label = "258", style="setlinewidth(10)"];
s5274 [fontcolor=white, style="setlinewidth(10)"];
1051 [fontcolor=white, style="setlinewidth(10)"];
s5191 [fontcolor=white, style="setlinewidth(10)"];
s4086 [fontcolor=white, style="setlinewidth(10)"];
s289 [fontcolor=white, style="setlinewidth(10)"];
s3017 [fontcolor=white, style="setlinewidth(10)"];
s3320 [fontcolor=white, style="setlinewidth(10)"];
s8397 [fontcolor=white, style="setlinewidth(10)"];
s1626 [fontcolor=white, style="setlinewidth(10)"];
s209 [fontcolor=white, style="setlinewidth(10)"];
1447 [label = "173", style="setlinewidth(10)"];
s2370 [fontcolor=white, style="setlinewidth(10)"];
s5274 [fontcolor=white, style="setlinewidth(10)"];
1834 [label = "546", style="setlinewidth(10)"];
5663 [label = "-434", style="setlinewidth(10)"];
4943 [label = "334", style="setlinewidth(10)"];
s5274 [fontcolor=white, style="setlinewidth(10)"];
s7775 [fontcolor=white, style="setlinewidth(10)"];
s209 [fontcolor=white, style="setlinewidth(10)"];
2071 [fontcolor=white, style="setlinewidth(10)"];
s5274 [fontcolor=white, style="setlinewidth(10)"];
s5274 [fontcolor=white, style="setlinewidth(10)"];
5981 [label = "-18", style="setlinewidth(10)"];
4534 [label = "240", style="setlinewidth(10)"];
s1789 [fontcolor=white, style="setlinewidth(10)"];
s940 [fontcolor=white, style="setlinewidth(10)"];
1909 [fontcolor=white, style="setlinewidth(10)"];
5826 [label = "-388", style="setlinewidth(10)"];
448 [label = "20", style="setlinewidth(10)"];
s297 [fontcolor=white, style="setlinewidth(10)"];
s7866 [fontcolor=white, style="setlinewidth(10)"];
s5028 [fontcolor=white, style="setlinewidth(10)"];
s371 [fontcolor=white, style="setlinewidth(10)"];
s7387 [fontcolor=white, style="setlinewidth(10)"];
s4360 [fontcolor=white, style="setlinewidth(10)"];
4172 [label = "151", style="setlinewidth(10)"];
5983 [label = "-20", style="setlinewidth(10)"];
s5274 [fontcolor=white, style="setlinewidth(10)"];
s4533 [fontcolor=white, style="setlinewidth(10)"];
s4467 [fontcolor=white, style="setlinewidth(10)"];
s8209 [fontcolor=white, style="setlinewidth(10)"];
1845 [fontcolor=white, style="setlinewidth(10)"];
s7357 [fontcolor=white, style="setlinewidth(10)"];
759 [fontcolor=white, style="setlinewidth(10)"];
s3674 [fontcolor=white, style="setlinewidth(10)"];
s8447 [fontcolor=white, style="setlinewidth(10)"];
6588 [label = "-111", style="setlinewidth(10)"];
5681 [label = "-452", style="setlinewidth(10)"];
s4664 [fontcolor=white, style="setlinewidth(10)"];
2444 [label = "-510", style="setlinewidth(10)"];
348 [label = "462", style="setlinewidth(10)"];
s2136 [fontcolor=white, style="setlinewidth(10)"];
s4273 [fontcolor=white, style="setlinewidth(10)"];
s4360 [fontcolor=white, style="setlinewidth(10)"];
s4389 [fontcolor=white, style="setlinewidth(10)"];
1902 [fontcolor=white, style="setlinewidth(10)"];
s3667 [fontcolor=white, style="setlinewidth(10)"];
3846 [label = "95", style="setlinewidth(10)"];
s982 [fontcolor=white, style="setlinewidth(10)"];
7661 [label = "-561", style="setlinewidth(10)"];
s209 [fontcolor=white, style="setlinewidth(10)"];
s6054 [fontcolor=white, style="setlinewidth(10)"];
s5065 [fontcolor=white, style="setlinewidth(10)"];
6358 [fontcolor=white, style="setlinewidth(10)"];
s3667 [fontcolor=white, style="setlinewidth(10)"];
s5274 [fontcolor=white, style="setlinewidth(10)"];
5933 [label = "-383", style="setlinewidth(10)"];
7731 [label = "-620", style="setlinewidth(10)"];
s4533 [fontcolor=white, style="setlinewidth(10)"];
s7947 [fontcolor=white, style="setlinewidth(10)"];
s1915 [fontcolor=white, style="setlinewidth(10)"];
s5274 [fontcolor=white, style="setlinewidth(10)"];
s5288 [fontcolor=white, style="setlinewidth(10)"];
3830 [fontcolor=white, style="setlinewidth(10)"];
s3887 [fontcolor=white, style="setlinewidth(10)"];
s7896 [fontcolor=white, style="setlinewidth(10)"];
438 [label = "17", style="setlinewidth(10)"];
1079 [label = "92", style="setlinewidth(10)"];
s5274 [fontcolor=white, style="setlinewidth(10)"];
s3431 [fontcolor=white, style="setlinewidth(10)"];
s7306 [fontcolor=white, style="setlinewidth(10)"];
s4533 [fontcolor=white, style="setlinewidth(10)"];
277 [label = "490", style="setlinewidth(10)"];
s2180 [fontcolor=white, style="setlinewidth(10)"];
6233 [fontcolor=white, style="setlinewidth(10)"];
s5637 [fontcolor=white, style="setlinewidth(10)"];
s4646 [fontcolor=white, style="setlinewidth(10)"];
2415 [label = "-88", style="setlinewidth(10)"];
5431 [label = "597", style="setlinewidth(10)"];
3897 [fontcolor=white, style="setlinewidth(10)"];
s4171 [fontcolor=white, style="setlinewidth(10)"];
1077 [fontcolor=white, style="setlinewidth(10)"];
s1534 [fontcolor=white, style="setlinewidth(10)"];
1914 [label = "-362", style="setlinewidth(10)"];
7161 [fontcolor=white, style="setlinewidth(10)"];
2371 [fontcolor=white, style="setlinewidth(10)"];
s1789 [fontcolor=white, style="setlinewidth(10)"];
s7678 [fontcolor=white, style="setlinewidth(10)"];
s3674 [fontcolor=white, style="setlinewidth(10)"];
s4533 [fontcolor=white, style="setlinewidth(10)"];
s5071 [fontcolor=white, style="setlinewidth(10)"];
s2762 [fontcolor=white, style="setlinewidth(10)"];
2700 [fontcolor=white, style="setlinewidth(10)"];
s2290 [fontcolor=white, style="setlinewidth(10)"];
7320 [label = "-358", style="setlinewidth(10)"];
s5274 [fontcolor=white, style="setlinewidth(10)"];
91 [label = "6", style="setlinewidth(10)"];
s4626 [fontcolor=white, style="setlinewidth(10)"];
7505 [label = "-464", style="setlinewidth(10)"];
s7619 [fontcolor=white, style="setlinewidth(10)"];
s8158 [fontcolor=white, style="setlinewidth(10)"];
s7306 [fontcolor=white, style="setlinewidth(10)"];
s3205 [fontcolor=white, style="setlinewidth(10)"];
s4921 [fontcolor=white, style="setlinewidth(10)"];
7594 [label = "-517", style="setlinewidth(10)"];
6133 [fontcolor=white, style="setlinewidth(10)"];
s2599 [fontcolor=white, style="setlinewidth(10)"];
s4533 [fontcolor=white, style="setlinewidth(10)"];
s5375 [fontcolor=white, style="setlinewidth(10)"];
1379 [label = "291", style="setlinewidth(10)"];
s5322 [fontcolor=white, style="setlinewidth(10)"];
s4533 [fontcolor=white, style="setlinewidth(10)"];
6384 [label = "-88", style="setlinewidth(10)"];
5674 [label = "-445", style="setlinewidth(10)"];
s3876 [fontcolor=white, style="setlinewidth(10)"];
s4533 [fontcolor=white, style="setlinewidth(10)"];
s4389 [fontcolor=white, style="setlinewidth(10)"];
s2149 [fontcolor=white, style="setlinewidth(10)"];
3828 [fontcolor=white, style="setlinewidth(10)"];
s568 [fontcolor=white, style="setlinewidth(10)"];
6476 [fontcolor=white, style="setlinewidth(10)"];
s4533 [fontcolor=white, style="setlinewidth(10)"];
7668 [label = "-568", style="setlinewidth(10)"];
s6365 [fontcolor=white, style="setlinewidth(10)"];
s5953 [fontcolor=white, style="setlinewidth(10)"];
s4533 [fontcolor=white, style="setlinewidth(10)"];
6445 [fontcolor=white, style="setlinewidth(10)"];
s4158 [fontcolor=white, style="setlinewidth(10)"];
s3224 [fontcolor=white, style="setlinewidth(10)"];
s532 [fontcolor=white, style="setlinewidth(10)"];
s5274 [fontcolor=white, style="setlinewidth(10)"];
4734 [label = "288", style="setlinewidth(10)"];
s1552 [fontcolor=white, style="setlinewidth(10)"];
s371 [fontcolor=white, style="setlinewidth(10)"];
s3787 [fontcolor=white, style="setlinewidth(10)"];
s532 [fontcolor=white, style="setlinewidth(10)"];
1393 [fontcolor=white, style="setlinewidth(10)"];
s7527 [fontcolor=white, style="setlinewidth(10)"];
302 [fontcolor=white, style="setlinewidth(10)"];
s2149 [fontcolor=white, style="setlinewidth(10)"];
s1753 [fontcolor=white, style="setlinewidth(10)"];
5678 [label = "-449", style="setlinewidth(10)"];
4994 [label = "366", style="setlinewidth(10)"];
2423 [label = "-425", style="setlinewidth(10)"];
s2787 [fontcolor=white, style="setlinewidth(10)"];
s1753 [fontcolor=white, style="setlinewidth(10)"];
2883 [fontcolor=white, style="setlinewidth(10)"];
s1978 [fontcolor=white, style="setlinewidth(10)"];
s3667 [fontcolor=white, style="setlinewidth(10)"];
s297 [fontcolor=white, style="setlinewidth(10)"];
3800 [fontcolor=white, style="setlinewidth(10)"];
6387 [fontcolor=white, style="setlinewidth(10)"];
191 [label = "109", style="setlinewidth(10)"];
s3904 [fontcolor=white, style="setlinewidth(10)"];
6236 [label = "-50", style="setlinewidth(10)"];
s5387 [fontcolor=white, style="setlinewidth(10)"];
2744 [label = "-516", style="setlinewidth(10)"];
7427 [label = "-408", style="setlinewidth(10)"];
6435 [label = "-298", style="setlinewidth(10)"];
2974 [label = "-432", style="setlinewidth(10)"];
s2724 [fontcolor=white, style="setlinewidth(10)"];
s5036 [fontcolor=white, style="setlinewidth(10)"];
s7518 [fontcolor=white, style="setlinewidth(10)"];
s5274 [fontcolor=white, style="setlinewidth(10)"];
s2729 [fontcolor=white, style="setlinewidth(10)"];
s1309 [fontcolor=white, style="setlinewidth(10)"];
s7487 [fontcolor=white, style="setlinewidth(10)"];
s7593 [fontcolor=white, style="setlinewidth(10)"];
2487 [fontcolor=white, style="setlinewidth(10)"];
7046 [label = "-239", style="setlinewidth(10)"];
s7732 [fontcolor=white, style="setlinewidth(10)"];
s2947 [fontcolor=white, style="setlinewidth(10)"];
s5274 [fontcolor=white, style="setlinewidth(10)"];
s5274 [fontcolor=white, style="setlinewidth(10)"];
1836 [fontcolor=white, style="setlinewidth(10)"];
s4533 [fontcolor=white, style="setlinewidth(10)"];
5920 [fontcolor=white, style="setlinewidth(10)"];
s72 [fontcolor=white, style="setlinewidth(10)"];
5564 [label = "-3", style="setlinewidth(10)"];
s7306 [fontcolor=white, style="setlinewidth(10)"];
6467 [fontcolor=white, style="setlinewidth(10)"];
s5274 [fontcolor=white, style="setlinewidth(10)"];
173 [label = "459", style="setlinewidth(10)"];
7491 [label = "-451", style="setlinewidth(10)"];
s135 [fontcolor=white, style="setlinewidth(10)"];
s2544 [fontcolor=white, style="setlinewidth(10)"];
6151 [label = "-94", style="setlinewidth(10)"];
s2541 [fontcolor=white, style="setlinewidth(10)"];
s3064 [fontcolor=white, style="setlinewidth(10)"];
s1552 [fontcolor=white, style="setlinewidth(10)"];
s4533 [fontcolor=white, style="setlinewidth(10)"];
s5274 [fontcolor=white, style="setlinewidth(10)"];
s5274 [fontcolor=white, style="setlinewidth(10)"];
s7935 [fontcolor=white, style="setlinewidth(10)"];
s297 [fontcolor=white, style="setlinewidth(10)"];
s3957 [fontcolor=white, style="setlinewidth(10)"];
s4437 [fontcolor=white, style="setlinewidth(10)"];
s4605 [fontcolor=white, style="setlinewidth(10)"];
s7527 [fontcolor=white, style="setlinewidth(10)"];
s4921 [fontcolor=white, style="setlinewidth(10)"];
s7853 [fontcolor=white, style="setlinewidth(10)"];
s7387 [fontcolor=white, style="setlinewidth(10)"];
s9260 [fontcolor=white, style="setlinewidth(10)"];
s1711 [fontcolor=white, style="setlinewidth(10)"];
3232 [label = "-546", style="setlinewidth(10)"];
s2418 [fontcolor=white, style="setlinewidth(10)"];
1347 [fontcolor=white, style="setlinewidth(10)"];
s38 [fontcolor=white, style="setlinewidth(10)"];
7486 [label = "-446", style="setlinewidth(10)"];
s7802 [fontcolor=white, style="setlinewidth(10)"];
s2609 [fontcolor=white, style="setlinewidth(10)"];
1399 [fontcolor=white, style="setlinewidth(10)"];
s4533 [fontcolor=white, style="setlinewidth(10)"];
7158 [label = "-286", style="setlinewidth(10)"];
1973 [fontcolor=white, style="setlinewidth(10)"];
s8467 [fontcolor=white, style="setlinewidth(10)"];
s7648 [fontcolor=white, style="setlinewidth(10)"];
s2947 [fontcolor=white, style="setlinewidth(10)"];
6253 [label = "-51", style="setlinewidth(10)"];
s5274 [fontcolor=white, style="setlinewidth(10)"];
s1117 [fontcolor=white, style="setlinewidth(10)"];
s3125 [fontcolor=white, style="setlinewidth(10)"];
5142 [label = "430", style="setlinewidth(10)"];
s4790 [fontcolor=white, style="setlinewidth(10)"];
s6972 [fontcolor=white, style="setlinewidth(10)"];
s4674 [fontcolor=white, style="setlinewidth(10)"];
s2114 [fontcolor=white, style="setlinewidth(10)"];
s2797 [fontcolor=white, style="setlinewidth(10)"];
s3000 [fontcolor=white, style="setlinewidth(10)"];
3925 [fontcolor=white, style="setlinewidth(10)"];
s270 [fontcolor=white, style="setlinewidth(10)"];
2488 [fontcolor=white, style="setlinewidth(10)"];
s5236 [fontcolor=white, style="setlinewidth(10)"];
s5091 [fontcolor=white, style="setlinewidth(10)"];
2968 [fontcolor=white, style="setlinewidth(10)"];
1213 [label = "424", style="setlinewidth(10)"];
s7413 [fontcolor=white, style="setlinewidth(10)"];
s6340 [fontcolor=white, style="setlinewidth(10)"];
s2243 [fontcolor=white, style="setlinewidth(10)"];
s7518 [fontcolor=white, style="setlinewidth(10)"];
1383 [label = "513", style="setlinewidth(10)"];
s1610 [fontcolor=white, style="setlinewidth(10)"];
s505 [fontcolor=white, style="setlinewidth(10)"];
s2884 [fontcolor=white, style="setlinewidth(10)"];
s7055 [fontcolor=white, style="setlinewidth(10)"];
s5274 [fontcolor=white, style="setlinewidth(10)"];
s1626 [fontcolor=white, style="setlinewidth(10)"];
758 [fontcolor=white, style="setlinewidth(10)"];
s1959 [fontcolor=white, style="setlinewidth(10)"];
s2672 [fontcolor=white, style="setlinewidth(10)"];
s4137 [fontcolor=white, style="setlinewidth(10)"];
1962 [fontcolor=white, style="setlinewidth(10)"];
6591 [label = "-113", style="setlinewidth(10)"];
1657 [label = "514", style="setlinewidth(10)"];
s4437 [fontcolor=white, style="setlinewidth(10)"];
356 [label = "247", style="setlinewidth(10)"];
4961 [fontcolor=white, style="setlinewidth(10)"];
s5274 [fontcolor=white, style="setlinewidth(10)"];
3736 [label = "273", style="setlinewidth(10)"];
s38 [fontcolor=white, style="setlinewidth(10)"];
s3146 [fontcolor=white, style="setlinewidth(10)"];
s5274 [fontcolor=white, style="setlinewidth(10)"];
s8530 [fontcolor=white, style="setlinewidth(10)"];
s7853 [fontcolor=white, style="setlinewidth(10)"];
2094 [fontcolor=white, style="setlinewidth(10)"];
2697 [label = "-504", style="setlinewidth(10)"];
s3521 [fontcolor=white, style="setlinewidth(10)"];
3934 [label = "112", style="setlinewidth(10)"];
2942 [label = "-431", style="setlinewidth(10)"];
293 [label = "358", style="setlinewidth(10)"];
s5065 [fontcolor=white, style="setlinewidth(10)"];
s371 [fontcolor=white, style="setlinewidth(10)"];
s2947 [fontcolor=white, style="setlinewidth(10)"];
186 [fontcolor=white, style="setlinewidth(10)"];
5904 [label = "-352", style="setlinewidth(10)"];
s3343 [fontcolor=white, style="setlinewidth(10)"];
s7374 [fontcolor=white, style="setlinewidth(10)"];
7284 [label = "-333", style="setlinewidth(10)"];
s1711 [fontcolor=white, style="setlinewidth(10)"];
s4712 [fontcolor=white, style="setlinewidth(10)"];
s3667 [fontcolor=white, style="setlinewidth(10)"];
6190 [label = "-40", style="setlinewidth(10)"];
s6394 [fontcolor=white, style="setlinewidth(10)"];
s4533 [fontcolor=white, style="setlinewidth(10)"];
s1944 [fontcolor=white, style="setlinewidth(10)"];
s371 [fontcolor=white, style="setlinewidth(10)"];
s7125 [fontcolor=white, style="setlinewidth(10)"];
s4880 [fontcolor=white, style="setlinewidth(10)"];
s4389 [fontcolor=white, style="setlinewidth(10)"];
s7631 [fontcolor=white, style="setlinewidth(10)"];
s371 [fontcolor=white, style="setlinewidth(10)"];
s3482 [fontcolor=white, style="setlinewidth(10)"];
3029 [fontcolor=white, style="setlinewidth(10)"];
s4533 [fontcolor=white, style="setlinewidth(10)"];
s4533 [fontcolor=white, style="setlinewidth(10)"];
s616 [fontcolor=white, style="setlinewidth(10)"];
s1867 [fontcolor=white, style="setlinewidth(10)"];
s3334 [fontcolor=white, style="setlinewidth(10)"];
2088 [label = "-286", style="setlinewidth(10)"];
s4533 [fontcolor=white, style="setlinewidth(10)"];
1492 [fontcolor=white, style="setlinewidth(10)"];
s4533 [fontcolor=white, style="setlinewidth(10)"];
s5007 [fontcolor=white, style="setlinewidth(10)"];
105 [label = "441", style="setlinewidth(10)"];
s4389 [fontcolor=white, style="setlinewidth(10)"];
5751 [label = "-12", style="setlinewidth(10)"];
4193 [label = "156", style="setlinewidth(10)"];
5432 [label = "598", style="setlinewidth(10)"];
2662 [fontcolor=white, style="setlinewidth(10)"];
s3957 [fontcolor=white, style="setlinewidth(10)"];
7468 [label = "-428", style="setlinewidth(10)"];
s2762 [fontcolor=white, style="setlinewidth(10)"];
s2180 [fontcolor=white, style="setlinewidth(10)"];
1726 [fontcolor=white, style="setlinewidth(10)"];
2941 [label = "-429", style="setlinewidth(10)"];
1358 [fontcolor=white, style="setlinewidth(10)"];
s5977 [fontcolor=white, style="setlinewidth(10)"];
s7631 [fontcolor=white, style="setlinewidth(10)"];
s2787 [fontcolor=white, style="setlinewidth(10)"];
2839 [fontcolor=white, style="setlinewidth(10)"];
s3414 [fontcolor=white, style="setlinewidth(10)"];
s130 [fontcolor=white, style="setlinewidth(10)"];
2196 [fontcolor=white, style="setlinewidth(10)"];
s5174 [fontcolor=white, style="setlinewidth(10)"];
s23 [fontcolor=white, style="setlinewidth(10)"];
287 [label = "356", style="setlinewidth(10)"];
s5236 [fontcolor=white, style="setlinewidth(10)"];
s7866 [fontcolor=white, style="setlinewidth(10)"];
s4880 [fontcolor=white, style="setlinewidth(10)"];
266 [label = "488", style="setlinewidth(10)"];
s1789 [fontcolor=white, style="setlinewidth(10)"];
s423 [fontcolor=white, style="setlinewidth(10)"];
s244 [fontcolor=white, style="setlinewidth(10)"];
s423 [fontcolor=white, style="setlinewidth(10)"];
s7159 [fontcolor=white, style="setlinewidth(10)"];
3020 [fontcolor=white, style="setlinewidth(10)"];
s3247 [fontcolor=white, style="setlinewidth(10)"];
4881 [label = "313", style="setlinewidth(10)"];
3574 [label = "518", style="setlinewidth(10)"];
s4533 [fontcolor=white, style="setlinewidth(10)"];
s4533 [fontcolor=white, style="setlinewidth(10)"];
s2923 [fontcolor=white, style="setlinewidth(10)"];
150 [label = "227", style="setlinewidth(10)"];
s7964 [fontcolor=white, style="setlinewidth(10)"];
6448 [fontcolor=white, style="setlinewidth(10)"];
s3827 [fontcolor=white, style="setlinewidth(10)"];
s4533 [fontcolor=white, style="setlinewidth(10)"];
s2947 [fontcolor=white, style="setlinewidth(10)"];
s2724 [fontcolor=white, style="setlinewidth(10)"];
4002 [label = "118", style="setlinewidth(10)"];
s4533 [fontcolor=white, style="setlinewidth(10)"];
s3064 [fontcolor=white, style="setlinewidth(10)"];
s4179 [fontcolor=white, style="setlinewidth(10)"];
s218 [fontcolor=white, style="setlinewidth(10)"];
s3064 [fontcolor=white, style="setlinewidth(10)"];
s4232 [fontcolor=white, style="setlinewidth(10)"];
s1893 [fontcolor=white, style="setlinewidth(10)"];
s7732 [fontcolor=white, style="setlinewidth(10)"];
3837 [label = "90", style="setlinewidth(10)"];
426 [fontcolor=white, style="setlinewidth(10)"];
7171 [fontcolor=white, style="setlinewidth(10)"];
s5523 [fontcolor=white, style="setlinewidth(10)"];
s5246 [fontcolor=white, style="setlinewidth(10)"];
s1552 [fontcolor=white, style="setlinewidth(10)"];
s6192 [fontcolor=white, style="setlinewidth(10)"];
s2638 [fontcolor=white, style="setlinewidth(10)"];
s1552 [fontcolor=white, style="setlinewidth(10)"];
s9570 [fontcolor=white, style="setlinewidth(10)"];
1444 [label = "100", style="setlinewidth(10)"];
s5288 [fontcolor=white, style="setlinewidth(10)"];
s5928 [fontcolor=white, style="setlinewidth(10)"];
s2599 [fontcolor=white, style="setlinewidth(10)"];
s3224 [fontcolor=white, style="setlinewidth(10)"];
5255 [label = "501", style="setlinewidth(10)"];
s371 [fontcolor=white, style="setlinewidth(10)"];
s2672 [fontcolor=white, style="setlinewidth(10)"];
s5333 [fontcolor=white, style="setlinewidth(10)"];
s1685 [fontcolor=white, style="setlinewidth(10)"];
s5274 [fontcolor=white, style="setlinewidth(10)"];
s3247 [fontcolor=white, style="setlinewidth(10)"];
6150 [label = "-40", style="setlinewidth(10)"];
s1293 [fontcolor=white, style="setlinewidth(10)"];
s4533 [fontcolor=white, style="setlinewidth(10)"];
s2418 [fontcolor=white, style="setlinewidth(10)"];
s3247 [fontcolor=white, style="setlinewidth(10)"];
s2424 [fontcolor=white, style="setlinewidth(10)"];
267 [label = "489", style="setlinewidth(10)"];
5825 [label = "-15", style="setlinewidth(10)"];
432 [label = "13", style="setlinewidth(10)"];
s4533 [fontcolor=white, style="setlinewidth(10)"];
s1685 [fontcolor=white, style="setlinewidth(10)"];
7080 [label = "-258", style="setlinewidth(10)"];
5688 [label = "-459", style="setlinewidth(10)"];
3685 [fontcolor=white, style="setlinewidth(10)"];
s2532 [fontcolor=white, style="setlinewidth(10)"];
s7866 [fontcolor=white, style="setlinewidth(10)"];
s9122 [fontcolor=white, style="setlinewidth(10)"];
s4243 [fontcolor=white, style="setlinewidth(10)"];
s2180 [fontcolor=white, style="setlinewidth(10)"];
s5274 [fontcolor=white, style="setlinewidth(10)"];
2655 [fontcolor=white, style="setlinewidth(10)"];
s5085 [fontcolor=white, style="setlinewidth(10)"];
s4533 [fontcolor=white, style="setlinewidth(10)"];
2784 [label = "-346", style="setlinewidth(10)"];
s3361 [fontcolor=white, style="setlinewidth(10)"];
s5274 [fontcolor=white, style="setlinewidth(10)"];
s1666 [fontcolor=white, style="setlinewidth(10)"];
95 [label = "437", style="setlinewidth(10)"];
s4630 [fontcolor=white, style="setlinewidth(10)"];
s5274 [fontcolor=white, style="setlinewidth(10)"];
s4533 [fontcolor=white, style="setlinewidth(10)"];
6481 [fontcolor=white, style="setlinewidth(10)"];
s38 [fontcolor=white, style="setlinewidth(10)"];
s1789 [fontcolor=white, style="setlinewidth(10)"];
s5375 [fontcolor=white, style="setlinewidth(10)"];
s1978 [fontcolor=white, style="setlinewidth(10)"];
s5322 [fontcolor=white, style="setlinewidth(10)"];
5876 [label = "-356", style="setlinewidth(10)"];
5706 [label = "-4", style="setlinewidth(10)"];
s1394 [fontcolor=white, style="setlinewidth(10)"];
3900 [label = "100", style="setlinewidth(10)"];
s151 [fontcolor=white, style="setlinewidth(10)"];
1196 [fontcolor=white, style="setlinewidth(10)"];
s6330 [fontcolor=white, style="setlinewidth(10)"];
s179 [fontcolor=white, style="setlinewidth(10)"];
7494 [label = "-454", style="setlinewidth(10)"];
s239 [fontcolor=white, style="setlinewidth(10)"];
s7631 [fontcolor=white, style="setlinewidth(10)"];
s1711 [fontcolor=white, style="setlinewidth(10)"];
s3146 [fontcolor=white, style="setlinewidth(10)"];
s495 [fontcolor=white, style="setlinewidth(10)"];
4544 [fontcolor=white, style="setlinewidth(10)"];
2046 [fontcolor=white, style="setlinewidth(10)"];
s7896 [fontcolor=white, style="setlinewidth(10)"];
s7798 [fontcolor=white, style="setlinewidth(10)"];
s4533 [fontcolor=white, style="setlinewidth(10)"];
s3247 [fontcolor=white, style="setlinewidth(10)"];
s5322 [fontcolor=white, style="setlinewidth(10)"];
s4370 [fontcolor=white, style="setlinewidth(10)"];
s7961 [fontcolor=white, style="setlinewidth(10)"];
s5375 [fontcolor=white, style="setlinewidth(10)"];
s3667 [fontcolor=white, style="setlinewidth(10)"];
s5274 [fontcolor=white, style="setlinewidth(10)"];
s4889 [fontcolor=white, style="setlinewidth(10)"];
s4533 [fontcolor=white, style="setlinewidth(10)"];
s5274 [fontcolor=white, style="setlinewidth(10)"];
s495 [fontcolor=white, style="setlinewidth(10)"];
s6902 [fontcolor=white, style="setlinewidth(10)"];
s5274 [fontcolor=white, style="setlinewidth(10)"];
s2876 [fontcolor=white, style="setlinewidth(10)"];
6479 [label = "-96", style="setlinewidth(10)"];
s2424 [fontcolor=white, style="setlinewidth(10)"];
7480 [label = "-440", style="setlinewidth(10)"];
s1685 [fontcolor=white, style="setlinewidth(10)"];
767 [fontcolor=white, style="setlinewidth(10)"];
s5274 [fontcolor=white, style="setlinewidth(10)"];
s5274 [fontcolor=white, style="setlinewidth(10)"];
s950 [fontcolor=white, style="setlinewidth(10)"];
s2191 [fontcolor=white, style="setlinewidth(10)"];
s179 [fontcolor=white, style="setlinewidth(10)"];
6811 [label = "-329", style="setlinewidth(10)"];
s950 [fontcolor=white, style="setlinewidth(10)"];
s4325 [fontcolor=white, style="setlinewidth(10)"];
s1666 [fontcolor=white, style="setlinewidth(10)"];
3043 [label = "-428", style="setlinewidth(10)"];
s5288 [fontcolor=white, style="setlinewidth(10)"];
s5274 [fontcolor=white, style="setlinewidth(10)"];
s7631 [fontcolor=white, style="setlinewidth(10)"];
s3064 [fontcolor=white, style="setlinewidth(10)"];
s4600 [fontcolor=white, style="setlinewidth(10)"];
7552 [label = "-491", style="setlinewidth(10)"];
s4533 [fontcolor=white, style="setlinewidth(10)"];
s532 [fontcolor=white, style="setlinewidth(10)"];
s3235 [fontcolor=white, style="setlinewidth(10)"];
s8909 [fontcolor=white, style="setlinewidth(10)"];
s1335 [fontcolor=white, style="setlinewidth(10)"];
s5274 [fontcolor=white, style="setlinewidth(10)"];
s8177 [fontcolor=white, style="setlinewidth(10)"];
s532 [fontcolor=white, style="setlinewidth(10)"];
280 [label = "16", style="setlinewidth(10)"];
5831 [label = "-404", style="setlinewidth(10)"];
3038 [fontcolor=white, style="setlinewidth(10)"];
7639 [label = "-541", style="setlinewidth(10)"];
s7866 [fontcolor=white, style="setlinewidth(10)"];
s3667 [fontcolor=white, style="setlinewidth(10)"];
s259 [fontcolor=white, style="setlinewidth(10)"];
s4533 [fontcolor=white, style="setlinewidth(10)"];
s5274 [fontcolor=white, style="setlinewidth(10)"];
6171 [fontcolor=white, style="setlinewidth(10)"];
1351 [label = "511", style="setlinewidth(10)"];
s2902 [fontcolor=white, style="setlinewidth(10)"];
s2191 [fontcolor=white, style="setlinewidth(10)"];
4404 [fontcolor=white, style="setlinewidth(10)"];
5657 [label = "-108", style="setlinewidth(10)"];
6819 [fontcolor=white, style="setlinewidth(10)"];
s2395 [fontcolor=white, style="setlinewidth(10)"];
1083 [fontcolor=white, style="setlinewidth(10)"];
s2330 [fontcolor=white, style="setlinewidth(10)"];
s9576 [fontcolor=white, style="setlinewidth(10)"];
s3146 [fontcolor=white, style="setlinewidth(10)"];
s1626 [fontcolor=white, style="setlinewidth(10)"];
7694 [label = "-593", style="setlinewidth(10)"];
s3827 [fontcolor=white, style="setlinewidth(10)"];
s9153 [fontcolor=white, style="setlinewidth(10)"];
s4533 [fontcolor=white, style="setlinewidth(10)"];
2222 [fontcolor=white, style="setlinewidth(10)"];
1215 [fontcolor=white, style="setlinewidth(10)"];
166 [label = "457", style="setlinewidth(10)"];
s135 [fontcolor=white, style="setlinewidth(10)"];
s3795 [fontcolor=white, style="setlinewidth(10)"];
s7825 [fontcolor=white, style="setlinewidth(10)"];
s5274 [fontcolor=white, style="setlinewidth(10)"];
s5274 [fontcolor=white, style="setlinewidth(10)"];
s3000 [fontcolor=white, style="setlinewidth(10)"];
2986 [label = "-433", style="setlinewidth(10)"];
s2127 [fontcolor=white, style="setlinewidth(10)"];
s2672 [fontcolor=white, style="setlinewidth(10)"];
1737 [fontcolor=white, style="setlinewidth(10)"];
s5274 [fontcolor=white, style="setlinewidth(10)"];
s7678 [fontcolor=white, style="setlinewidth(10)"];
2436 [fontcolor=white, style="setlinewidth(10)"];
s5274 [fontcolor=white, style="setlinewidth(10)"];
s72 [fontcolor=white, style="setlinewidth(10)"];
439 [label = "18", style="setlinewidth(10)"];
7671 [label = "-570", style="setlinewidth(10)"];
s72 [fontcolor=white, style="setlinewidth(10)"];
s2237 [fontcolor=white, style="setlinewidth(10)"];
s5274 [fontcolor=white, style="setlinewidth(10)"];
s3979 [fontcolor=white, style="setlinewidth(10)"];
s2762 [fontcolor=white, style="setlinewidth(10)"];
s8273 [fontcolor=white, style="setlinewidth(10)"];
s5274 [fontcolor=white, style="setlinewidth(10)"];
s3224 [fontcolor=white, style="setlinewidth(10)"];
3914 [fontcolor=white, style="setlinewidth(10)"];
5585 [fontcolor=white, style="setlinewidth(10)"];
s297 [fontcolor=white, style="setlinewidth(10)"];
s3879 [fontcolor=white, style="setlinewidth(10)"];
5167 [label = "452", style="setlinewidth(10)"];
s5046 [fontcolor=white, style="setlinewidth(10)"];
4580 [label = "244", style="setlinewidth(10)"];
6377 [fontcolor=white, style="setlinewidth(10)"];
s5274 [fontcolor=white, style="setlinewidth(10)"];
4882 [label = "314", style="setlinewidth(10)"];
s8643 [fontcolor=white, style="setlinewidth(10)"];
s3901 [fontcolor=white, style="setlinewidth(10)"];
s3076 [fontcolor=white, style="setlinewidth(10)"];
s38 [fontcolor=white, style="setlinewidth(10)"];
s1034 [fontcolor=white, style="setlinewidth(10)"];
7273 [label = "-329", style="setlinewidth(10)"];
s4674 [fontcolor=white, style="setlinewidth(10)"];
2951 [fontcolor=white, style="setlinewidth(10)"];
1038 [fontcolor=white, style="setlinewidth(10)"];
s1901 [fontcolor=white, style="setlinewidth(10)"];
s3064 [fontcolor=white, style="setlinewidth(10)"];
s3848 [fontcolor=white, style="setlinewidth(10)"];
1092 [fontcolor=white, style="setlinewidth(10)"];
s4790 [fontcolor=white, style="setlinewidth(10)"];
6559 [fontcolor=white, style="setlinewidth(10)"];
1210 [fontcolor=white, style="setlinewidth(10)"];
s532 [fontcolor=white, style="setlinewidth(10)"];
s4533 [fontcolor=white, style="setlinewidth(10)"];
7652 [label = "-552", style="setlinewidth(10)"];
s7897 [fontcolor=white, style="setlinewidth(10)"];
s5193 [fontcolor=white, style="setlinewidth(10)"];
s1685 [fontcolor=white, style="setlinewidth(10)"];
s5274 [fontcolor=white, style="setlinewidth(10)"];
5669 [label = "-440", style="setlinewidth(10)"];
s7678 [fontcolor=white, style="setlinewidth(10)"];
s2243 [fontcolor=white, style="setlinewidth(10)"];
s297 [fontcolor=white, style="setlinewidth(10)"];
s2947 [fontcolor=white, style="setlinewidth(10)"];
s5274 [fontcolor=white, style="setlinewidth(10)"];
6434 [label = "-209", style="setlinewidth(10)"];
s7935 [fontcolor=white, style="setlinewidth(10)"];
s259 [fontcolor=white, style="setlinewidth(10)"];
s5133 [fontcolor=white, style="setlinewidth(10)"];
6152 [label = "-95", style="setlinewidth(10)"];
s562 [fontcolor=white, style="setlinewidth(10)"];
s7387 [fontcolor=white, style="setlinewidth(10)"];
3929 [label = "107", style="setlinewidth(10)"];
s7753 [fontcolor=white, style="setlinewidth(10)"];
111 [label = "446", style="setlinewidth(10)"];
s8132 [fontcolor=white, style="setlinewidth(10)"];
s4533 [fontcolor=white, style="setlinewidth(10)"];
s3247 [fontcolor=white, style="setlinewidth(10)"];
s4533 [fontcolor=white, style="setlinewidth(10)"];
s3926 [fontcolor=white, style="setlinewidth(10)"];
s4232 [fontcolor=white, style="setlinewidth(10)"];
5146 [fontcolor=white, style="setlinewidth(10)"];
s576 [fontcolor=white, style="setlinewidth(10)"];
s7881 [fontcolor=white, style="setlinewidth(10)"];
1360 [label = "574", style="setlinewidth(10)"];
s5274 [fontcolor=white, style="setlinewidth(10)"];
s8300 [fontcolor=white, style="setlinewidth(10)"];
s5274 [fontcolor=white, style="setlinewidth(10)"];
s3887 [fontcolor=white, style="setlinewidth(10)"];
s1932 [fontcolor=white, style="setlinewidth(10)"];
s5091 [fontcolor=white, style="setlinewidth(10)"];
s7678 [fontcolor=white, style="setlinewidth(10)"];
4962 [label = "346", style="setlinewidth(10)"];
s5107 [fontcolor=white, style="setlinewidth(10)"];
s4190 [fontcolor=white, style="setlinewidth(10)"];
3283 [fontcolor=white, style="setlinewidth(10)"];
s8132 [fontcolor=white, style="setlinewidth(10)"];
1207 [label = "263", style="setlinewidth(10)"];
s4533 [fontcolor=white, style="setlinewidth(10)"];
7422 [label = "-404", style="setlinewidth(10)"];
s3064 [fontcolor=white, style="setlinewidth(10)"];
s3813 [fontcolor=white, style="setlinewidth(10)"];
s7866 [fontcolor=white, style="setlinewidth(10)"];
6424 [fontcolor=white, style="setlinewidth(10)"];
s72 [fontcolor=white, style="setlinewidth(10)"];
s2729 [fontcolor=white, style="setlinewidth(10)"];
4517 [fontcolor=white, style="setlinewidth(10)"];
1974 [label = "-156", style="setlinewidth(10)"];
s3482 [fontcolor=white, style="setlinewidth(10)"];
5269 [label = "510", style="setlinewidth(10)"];
s3320 [fontcolor=white, style="setlinewidth(10)"];
s1588 [fontcolor=white, style="setlinewidth(10)"];
s3146 [fontcolor=white, style="setlinewidth(10)"];
3582 [label = "429", style="setlinewidth(10)"];
s6347 [fontcolor=white, style="setlinewidth(10)"];
2944 [fontcolor=white, style="setlinewidth(10)"];
7467 [label = "-427", style="setlinewidth(10)"];
5153 [label = "438", style="setlinewidth(10)"];
6812 [label = "-401", style="setlinewidth(10)"];
6550 [fontcolor=white, style="setlinewidth(10)"];
s5085 [fontcolor=white, style="setlinewidth(10)"];
s3146 [fontcolor=white, style="setlinewidth(10)"];
s3482 [fontcolor=white, style="setlinewidth(10)"];
s5977 [fontcolor=white, style="setlinewidth(10)"];
s963 [fontcolor=white, style="setlinewidth(10)"];
6367 [fontcolor=white, style="setlinewidth(10)"];
898 [fontcolor=white, style="setlinewidth(10)"];
s4533 [fontcolor=white, style="setlinewidth(10)"];
s5274 [fontcolor=white, style="setlinewidth(10)"];
s5071 [fontcolor=white, style="setlinewidth(10)"];
2835 [fontcolor=white, style="setlinewidth(10)"];
5655 [label = "-106", style="setlinewidth(10)"];
s7387 [fontcolor=white, style="setlinewidth(10)"];
s2947 [fontcolor=white, style="setlinewidth(10)"];
s7306 [fontcolor=white, style="setlinewidth(10)"];
3896 [fontcolor=white, style="setlinewidth(10)"];
7053 [label = "-245", style="setlinewidth(10)"];
s5274 [fontcolor=white, style="setlinewidth(10)"];
6985 [label = "-208", style="setlinewidth(10)"];
1964 [label = "-263", style="setlinewidth(10)"];
s4533 [fontcolor=white, style="setlinewidth(10)"];
s1915 [fontcolor=white, style="setlinewidth(10)"];
s2561 [fontcolor=white, style="setlinewidth(10)"];
2953 [label = "-584", style="setlinewidth(10)"];
s7288 [fontcolor=white, style="setlinewidth(10)"];
s8909 [fontcolor=white, style="setlinewidth(10)"];
s371 [fontcolor=white, style="setlinewidth(10)"];
2690 [fontcolor=white, style="setlinewidth(10)"];
s5375 [fontcolor=white, style="setlinewidth(10)"];
s5164 [fontcolor=white, style="setlinewidth(10)"];
s3205 [fontcolor=white, style="setlinewidth(10)"];
s72 [fontcolor=white, style="setlinewidth(10)"];
s297 [fontcolor=white, style="setlinewidth(10)"];
s1685 [fontcolor=white, style="setlinewidth(10)"];
6155 [fontcolor=white, style="setlinewidth(10)"];
94 [label = "436", style="setlinewidth(10)"];
s5274 [fontcolor=white, style="setlinewidth(10)"];
7669 [label = "-569", style="setlinewidth(10)"];
s495 [fontcolor=white, style="setlinewidth(10)"];
s505 [fontcolor=white, style="setlinewidth(10)"];
2919 [label = "-466", style="setlinewidth(10)"];
s5381 [fontcolor=white, style="setlinewidth(10)"];
s4790 [fontcolor=white, style="setlinewidth(10)"];
s4342 [fontcolor=white, style="setlinewidth(10)"];
s5274 [fontcolor=white, style="setlinewidth(10)"];
s5191 [fontcolor=white, style="setlinewidth(10)"];
s616 [fontcolor=white, style="setlinewidth(10)"];
s1753 [fontcolor=white, style="setlinewidth(10)"];
3272 [label = "466", style="setlinewidth(10)"];
s3064 [fontcolor=white, style="setlinewidth(10)"];
4402 [label = "209", style="setlinewidth(10)"];
s209 [fontcolor=white, style="setlinewidth(10)"];
s9552 [fontcolor=white, style="setlinewidth(10)"];
s562 [fontcolor=white, style="setlinewidth(10)"];
s2782 [fontcolor=white, style="setlinewidth(10)"];
s3849 [fontcolor=white, style="setlinewidth(10)"];
7142 [label = "-281", style="setlinewidth(10)"];
s8672 [fontcolor=white, style="setlinewidth(10)"];
s4533 [fontcolor=white, style="setlinewidth(10)"];
s3224 [fontcolor=white, style="setlinewidth(10)"];
s1666 [fontcolor=white, style="setlinewidth(10)"];
s2283 [fontcolor=white, style="setlinewidth(10)"];
s3017 [fontcolor=white, style="setlinewidth(10)"];
s4533 [fontcolor=white, style="setlinewidth(10)"];
s2127 [fontcolor=white, style="setlinewidth(10)"];
s5322 [fontcolor=white, style="setlinewidth(10)"];
s922 [fontcolor=white, style="setlinewidth(10)"];
s4533 [fontcolor=white, style="setlinewidth(10)"];
s3390 [fontcolor=white, style="setlinewidth(10)"];
s3000 [fontcolor=white, style="setlinewidth(10)"];
s3986 [fontcolor=white, style="setlinewidth(10)"];
s4533 [fontcolor=white, style="setlinewidth(10)"];
s371 [fontcolor=white, style="setlinewidth(10)"];
7588 [label = "-512", style="setlinewidth(10)"];
s2243 [fontcolor=white, style="setlinewidth(10)"];
867 [label = "51", style="setlinewidth(10)"];
2193 [fontcolor=white, style="setlinewidth(10)"];
6468 [fontcolor=white, style="setlinewidth(10)"];
103 [label = "558", style="setlinewidth(10)"];
s3320 [fontcolor=white, style="setlinewidth(10)"];
s7532 [fontcolor=white, style="setlinewidth(10)"];
s2243 [fontcolor=white, style="setlinewidth(10)"];
s3979 [fontcolor=white, style="setlinewidth(10)"];
s3482 [fontcolor=white, style="setlinewidth(10)"];
s5274 [fontcolor=white, style="setlinewidth(10)"];
s1394 [fontcolor=white, style="setlinewidth(10)"];
s4533 [fontcolor=white, style="setlinewidth(10)"];
s4533 [fontcolor=white, style="setlinewidth(10)"];
2933 [label = "-396", style="setlinewidth(10)"];
s5274 [fontcolor=white, style="setlinewidth(10)"];
s3235 [fontcolor=white, style="setlinewidth(10)"];
s454 [fontcolor=white, style="setlinewidth(10)"];
s5274 [fontcolor=white, style="setlinewidth(10)"];
s7387 [fontcolor=white, style="setlinewidth(10)"];
7047 [label = "-240", style="setlinewidth(10)"];
2747 [fontcolor=white, style="setlinewidth(10)"];
s135 [fontcolor=white, style="setlinewidth(10)"];
852 [fontcolor=white, style="setlinewidth(10)"];
s2724 [fontcolor=white, style="setlinewidth(10)"];
s4999 [fontcolor=white, style="setlinewidth(10)"];
s4212 [fontcolor=white, style="setlinewidth(10)"];
s5236 [fontcolor=white, style="setlinewidth(10)"];
s7678 [fontcolor=white, style="setlinewidth(10)"];
s1610 [fontcolor=white, style="setlinewidth(10)"];
s4262 [fontcolor=white, style="setlinewidth(10)"];
s9153 [fontcolor=white, style="setlinewidth(10)"];
s7480 [fontcolor=white, style="setlinewidth(10)"];
s1978 [fontcolor=white, style="setlinewidth(10)"];
s9122 [fontcolor=white, style="setlinewidth(10)"];
s3247 [fontcolor=white, style="setlinewidth(10)"];
1398 [fontcolor=white, style="setlinewidth(10)"];
3841 [label = "92", style="setlinewidth(10)"];
s371 [fontcolor=white, style="setlinewidth(10)"];
689 [fontcolor=white, style="setlinewidth(10)"];
s5274 [fontcolor=white, style="setlinewidth(10)"];
7392 [label = "-387", style="setlinewidth(10)"];
s5274 [fontcolor=white, style="setlinewidth(10)"];
s1685 [fontcolor=white, style="setlinewidth(10)"];
s4533 [fontcolor=white, style="setlinewidth(10)"];
s2947 [fontcolor=white, style="setlinewidth(10)"];
s7043 [fontcolor=white, style="setlinewidth(10)"];
3121 [fontcolor=white, style="setlinewidth(10)"];
s4721 [fontcolor=white, style="setlinewidth(10)"];
3573 [label = "235", style="setlinewidth(10)"];
s7518 [fontcolor=white, style="setlinewidth(10)"];
s4533 [fontcolor=white, style="setlinewidth(10)"];
s3667 [fontcolor=white, style="setlinewidth(10)"];
s5288 [fontcolor=white, style="setlinewidth(10)"];
s2724 [fontcolor=white, style="setlinewidth(10)"];
3021 [fontcolor=white, style="setlinewidth(10)"];
5685 [label = "-456", style="setlinewidth(10)"];
s2290 [fontcolor=white, style="setlinewidth(10)"];
s5333 [fontcolor=white, style="setlinewidth(10)"];
s4921 [fontcolor=white, style="setlinewidth(10)"];
s5046 [fontcolor=white, style="setlinewidth(10)"];
s8467 [fontcolor=white, style="setlinewidth(10)"];
3137 [fontcolor=white, style="setlinewidth(10)"];
2280 [fontcolor=white, style="setlinewidth(10)"];
s2149 [fontcolor=white, style="setlinewidth(10)"];
4978 [label = "356", style="setlinewidth(10)"];
7586 [fontcolor=white, style="setlinewidth(10)"];
90 [label = "5", style="setlinewidth(10)"];
s4437 [fontcolor=white, style="setlinewidth(10)"];
s2923 [fontcolor=white, style="setlinewidth(10)"];
s4921 [fontcolor=white, style="setlinewidth(10)"];
s179 [fontcolor=white, style="setlinewidth(10)"];
s5274 [fontcolor=white, style="setlinewidth(10)"];
4623 [label = "259", style="setlinewidth(10)"];
s3366 [fontcolor=white, style="setlinewidth(10)"];
s5530 [fontcolor=white, style="setlinewidth(10)"];
s5107 [fontcolor=white, style="setlinewidth(10)"];
7067 [label = "-254", style="setlinewidth(10)"];
s259 [fontcolor=white, style="setlinewidth(10)"];
s2911 [fontcolor=white, style="setlinewidth(10)"];
s3795 [fontcolor=white, style="setlinewidth(10)"];
s1325 [fontcolor=white, style="setlinewidth(10)"];
5403 [label = "570", style="setlinewidth(10)"];
s5274 [fontcolor=white, style="setlinewidth(10)"];
s2884 [fontcolor=white, style="setlinewidth(10)"];
s6291 [fontcolor=white, style="setlinewidth(10)"];
s2672 [fontcolor=white, style="setlinewidth(10)"];
s5274 [fontcolor=white, style="setlinewidth(10)"];
s5523 [fontcolor=white, style="setlinewidth(10)"];
6567 [label = "-104", style="setlinewidth(10)"];
s5274 [fontcolor=white, style="setlinewidth(10)"];
s4533 [fontcolor=white, style="setlinewidth(10)"];
4635 [label = "263", style="setlinewidth(10)"];
s7496 [fontcolor=white, style="setlinewidth(10)"];
7321 [label = "-359", style="setlinewidth(10)"];
3142 [label = "-359", style="setlinewidth(10)"];
s209 [fontcolor=white, style="setlinewidth(10)"];
284 [label = "20", style="setlinewidth(10)"];
s1034 [fontcolor=white, style="setlinewidth(10)"];
s2724 [fontcolor=white, style="setlinewidth(10)"];
7169 [fontcolor=white, style="setlinewidth(10)"];
s4533 [fontcolor=white, style="setlinewidth(10)"];
s5274 [fontcolor=white, style="setlinewidth(10)"];
s3456 [fontcolor=white, style="setlinewidth(10)"];
s4533 [fontcolor=white, style="setlinewidth(10)"];
s4533 [fontcolor=white, style="setlinewidth(10)"];
3141 [label = "-244", style="setlinewidth(10)"];
4225 [fontcolor=white, style="setlinewidth(10)"];
s4614 [fontcolor=white, style="setlinewidth(10)"];
s4533 [fontcolor=white, style="setlinewidth(10)"];
6419 [fontcolor=white, style="setlinewidth(10)"];
s4086 [fontcolor=white, style="setlinewidth(10)"];
s3356 [fontcolor=white, style="setlinewidth(10)"];
s591 [fontcolor=white, style="setlinewidth(10)"];
5103 [label = "408", style="setlinewidth(10)"];
1226 [fontcolor=white, style="setlinewidth(10)"];
s5274 [fontcolor=white, style="setlinewidth(10)"];
s9552 [fontcolor=white, style="setlinewidth(10)"];
7699 [label = "-597", style="setlinewidth(10)"];
s1753 [fontcolor=white, style="setlinewidth(10)"];
s7496 [fontcolor=white, style="setlinewidth(10)"];
s8664 [fontcolor=white, style="setlinewidth(10)"];
1097 [label = "620", style="setlinewidth(10)"];
s6222 [fontcolor=white, style="setlinewidth(10)"];
s5333 [fontcolor=white, style="setlinewidth(10)"];
s4533 [fontcolor=white, style="setlinewidth(10)"];
5974 [label = "-14", style="setlinewidth(10)"];
1880 [fontcolor=white, style="setlinewidth(10)"];
s3017 [fontcolor=white, style="setlinewidth(10)"];
s7593 [fontcolor=white, style="setlinewidth(10)"];
s8188 [fontcolor=white, style="setlinewidth(10)"];
s4533 [fontcolor=white, style="setlinewidth(10)"];
s371 [fontcolor=white, style="setlinewidth(10)"];
s5322 [fontcolor=white, style="setlinewidth(10)"];
s7907 [fontcolor=white, style="setlinewidth(10)"];
5682 [label = "-453", style="setlinewidth(10)"];
s244 [fontcolor=white, style="setlinewidth(10)"];
s4533 [fontcolor=white, style="setlinewidth(10)"];
s5133 [fontcolor=white, style="setlinewidth(10)"];
s6972 [fontcolor=white, style="setlinewidth(10)"];
s1753 [fontcolor=white, style="setlinewidth(10)"];
s3667 [fontcolor=white, style="setlinewidth(10)"];
s5191 [fontcolor=white, style="setlinewidth(10)"];
s5065 [fontcolor=white, style="setlinewidth(10)"];
s5274 [fontcolor=white, style="setlinewidth(10)"];
2480 [fontcolor=white, style="setlinewidth(10)"];
156 [label = "452", style="setlinewidth(10)"];
s4137 [fontcolor=white, style="setlinewidth(10)"];
5279 [label = "517", style="setlinewidth(10)"];
6474 [label = "-319", style="setlinewidth(10)"];
s5274 [fontcolor=white, style="setlinewidth(10)"];
1169 [fontcolor=white, style="setlinewidth(10)"];
s532 [fontcolor=white, style="setlinewidth(10)"];
s4630 [fontcolor=white, style="setlinewidth(10)"];
s5333 [fontcolor=white, style="setlinewidth(10)"];
6386 [fontcolor=white, style="setlinewidth(10)"];
1853 [label = "366", style="setlinewidth(10)"];
s4533 [fontcolor=white, style="setlinewidth(10)"];
s5387 [fontcolor=white, style="setlinewidth(10)"];
s7775 [fontcolor=white, style="setlinewidth(10)"];
s2672 [fontcolor=white, style="setlinewidth(10)"];
s1867 [fontcolor=white, style="setlinewidth(10)"];
5672 [label = "-443", style="setlinewidth(10)"];
s8273 [fontcolor=white, style="setlinewidth(10)"];
s4437 [fontcolor=white, style="setlinewidth(10)"];
s4533 [fontcolor=white, style="setlinewidth(10)"];
s1666 [fontcolor=white, style="setlinewidth(10)"];
7642 [label = "-544", style="setlinewidth(10)"];
s4533 [fontcolor=white, style="setlinewidth(10)"];
s7964 [fontcolor=white, style="setlinewidth(10)"];
s4533 [fontcolor=white, style="setlinewidth(10)"];
3593 [label = "517", style="setlinewidth(10)"];
3933 [label = "111", style="setlinewidth(10)"];
4513 [fontcolor=white, style="setlinewidth(10)"];
3894 [fontcolor=white, style="setlinewidth(10)"];
3899 [fontcolor=white, style="setlinewidth(10)"];
4753 [label = "568", style="setlinewidth(10)"];
s4605 [fontcolor=white, style="setlinewidth(10)"];
s532 [fontcolor=white, style="setlinewidth(10)"];
s601 [fontcolor=white, style="setlinewidth(10)"];
7492 [label = "-452", style="setlinewidth(10)"];
s4533 [fontcolor=white, style="setlinewidth(10)"];
s5274 [fontcolor=white, style="setlinewidth(10)"];
s4533 [fontcolor=white, style="setlinewidth(10)"];
s4664 [fontcolor=white, style="setlinewidth(10)"];
s4533 [fontcolor=white, style="setlinewidth(10)"];
7502 [label = "-461", style="setlinewidth(10)"];
s7215 [fontcolor=white, style="setlinewidth(10)"];
s601 [fontcolor=white, style="setlinewidth(10)"];
2439 [fontcolor=white, style="setlinewidth(10)"];
s1034 [fontcolor=white, style="setlinewidth(10)"];
s5274 [fontcolor=white, style="setlinewidth(10)"];
s7159 [fontcolor=white, style="setlinewidth(10)"];
s5288 [fontcolor=white, style="setlinewidth(10)"];
s1881 [fontcolor=white, style="setlinewidth(10)"];
5166 [label = "451", style="setlinewidth(10)"];
s5007 [fontcolor=white, style="setlinewidth(10)"];
1432 [fontcolor=white, style="setlinewidth(10)"];
s2762 [fontcolor=white, style="setlinewidth(10)"];
175 [label = "114", style="setlinewidth(10)"];
s2127 [fontcolor=white, style="setlinewidth(10)"];
1084 [fontcolor=white, style="setlinewidth(10)"];
s2672 [fontcolor=white, style="setlinewidth(10)"];
s1918 [fontcolor=white, style="setlinewidth(10)"];
s4533 [fontcolor=white, style="setlinewidth(10)"];
365 [label = "12", style="setlinewidth(10)"];
6447 [label = "-93", style="setlinewidth(10)"];
s2724 [fontcolor=white, style="setlinewidth(10)"];
s5274 [fontcolor=white, style="setlinewidth(10)"];
s4146 [fontcolor=white, style="setlinewidth(10)"];
6353 [label = "-85", style="setlinewidth(10)"];
5472 [label = "617", style="setlinewidth(10)"];
7503 [label = "-462", style="setlinewidth(10)"];
s5274 [fontcolor=white, style="setlinewidth(10)"];
5095 [label = "401", style="setlinewidth(10)"];
7727 [label = "-617", style="setlinewidth(10)"];
1044 [fontcolor=white, style="setlinewidth(10)"];
s7866 [fontcolor=white, style="setlinewidth(10)"];
s4533 [fontcolor=white, style="setlinewidth(10)"];
s2947 [fontcolor=white, style="setlinewidth(10)"];
3598 [fontcolor=white, style="setlinewidth(10)"];
s4533 [fontcolor=white, style="setlinewidth(10)"];
s7935 [fontcolor=white, style="setlinewidth(10)"];
s128 [fontcolor=white, style="setlinewidth(10)"];
s7593 [fontcolor=white, style="setlinewidth(10)"];
s505 [fontcolor=white, style="setlinewidth(10)"];
s311 [fontcolor=white, style="setlinewidth(10)"];
s4447 [fontcolor=white, style="setlinewidth(10)"];
s1789 [fontcolor=white, style="setlinewidth(10)"];
7048 [label = "-241", style="setlinewidth(10)"];
s5046 [fontcolor=white, style="setlinewidth(10)"];
s5274 [fontcolor=white, style="setlinewidth(10)"];
s4533 [fontcolor=white, style="setlinewidth(10)"];
s4590 [fontcolor=white, style="setlinewidth(10)"];
s5375 [fontcolor=white, style="setlinewidth(10)"];
6374 [fontcolor=white, style="setlinewidth(10)"];
1076 [label = "501", style="setlinewidth(10)"];
s431 [fontcolor=white, style="setlinewidth(10)"];
s4533 [fontcolor=white, style="setlinewidth(10)"];
s8177 [fontcolor=white, style="setlinewidth(10)"];
s2574 [fontcolor=white, style="setlinewidth(10)"];
2752 [fontcolor=white, style="setlinewidth(10)"];
6360 [fontcolor=white, style="setlinewidth(10)"];
s4921 [fontcolor=white, style="setlinewidth(10)"];
s1552 [fontcolor=white, style="setlinewidth(10)"];
1102 [fontcolor=white, style="setlinewidth(10)"];
866 [label = "259", style="setlinewidth(10)"];
s8165 [fontcolor=white, style="setlinewidth(10)"];
4572 [fontcolor=white, style="setlinewidth(10)"];
s3205 [fontcolor=white, style="setlinewidth(10)"];
s7611 [fontcolor=white, style="setlinewidth(10)"];
s5530 [fontcolor=white, style="setlinewidth(10)"];
s5642 [fontcolor=white, style="setlinewidth(10)"];
s2180 [fontcolor=white, style="setlinewidth(10)"];
s1321 [fontcolor=white, style="setlinewidth(10)"];
147 [label = "9", style="setlinewidth(10)"];
s7527 [fontcolor=white, style="setlinewidth(10)"];
s4533 [fontcolor=white, style="setlinewidth(10)"];
s371 [fontcolor=white, style="setlinewidth(10)"];
s5274 [fontcolor=white, style="setlinewidth(10)"];
6234 [fontcolor=white, style="setlinewidth(10)"];
s5007 [fontcolor=white, style="setlinewidth(10)"];
s5274 [fontcolor=white, style="setlinewidth(10)"];
s2672 [fontcolor=white, style="setlinewidth(10)"];
s2947 [fontcolor=white, style="setlinewidth(10)"];
7509 [label = "-468", style="setlinewidth(10)"];
s1959 [fontcolor=white, style="setlinewidth(10)"];
s2890 [fontcolor=white, style="setlinewidth(10)"];
s8530 [fontcolor=white, style="setlinewidth(10)"];
s7866 [fontcolor=white, style="setlinewidth(10)"];
s4533 [fontcolor=white, style="setlinewidth(10)"];
753 [label = "217", style="setlinewidth(10)"];
s423 [fontcolor=white, style="setlinewidth(10)"];
s2561 [fontcolor=white, style="setlinewidth(10)"];
s3146 [fontcolor=white, style="setlinewidth(10)"];
s7619 [fontcolor=white, style="setlinewidth(10)"];
s1789 [fontcolor=white, style="setlinewidth(10)"];
s4630 [fontcolor=white, style="setlinewidth(10)"];
s7480 [fontcolor=white, style="setlinewidth(10)"];
3138 [fontcolor=white, style="setlinewidth(10)"];
1412 [fontcolor=white, style="setlinewidth(10)"];
s4712 [fontcolor=white, style="setlinewidth(10)"];
s3787 [fontcolor=white, style="setlinewidth(10)"];
s5274 [fontcolor=white, style="setlinewidth(10)"];
1171 [label = "272", style="setlinewidth(10)"];
s3972 [fontcolor=white, style="setlinewidth(10)"];
7479 [label = "-439", style="setlinewidth(10)"];
s4674 [fontcolor=white, style="setlinewidth(10)"];
s5274 [fontcolor=white, style="setlinewidth(10)"];
6241 [fontcolor=white, style="setlinewidth(10)"];
5658 [label = "-109", style="setlinewidth(10)"];
s7732 [fontcolor=white, style="setlinewidth(10)"];
s4310 [fontcolor=white, style="setlinewidth(10)"];
s1711 [fontcolor=white, style="setlinewidth(10)"];
3761 [label = "427", style="setlinewidth(10)"];
s6308 [fontcolor=white, style="setlinewidth(10)"];
5154 [label = "439", style="setlinewidth(10)"];
s5961 [fontcolor=white, style="setlinewidth(10)"];
s1826 [fontcolor=white, style="setlinewidth(10)"];
s4533 [fontcolor=white, style="setlinewidth(10)"];
s4669 [fontcolor=white, style="setlinewidth(10)"];
7474 [label = "-434", style="setlinewidth(10)"];
s4533 [fontcolor=white, style="setlinewidth(10)"];
s4533 [fontcolor=white, style="setlinewidth(10)"];
s3414 [fontcolor=white, style="setlinewidth(10)"];
s2782 [fontcolor=white, style="setlinewidth(10)"];
3617 [label = "428", style="setlinewidth(10)"];
196 [label = "463", style="setlinewidth(10)"];
s7732 [fontcolor=white, style="setlinewidth(10)"];
s9648 [fontcolor=white, style="setlinewidth(10)"];
5750 [label = "-11", style="setlinewidth(10)"];
s2724 [fontcolor=white, style="setlinewidth(10)"];
s1978 [fontcolor=white, style="setlinewidth(10)"];
s72 [fontcolor=white, style="setlinewidth(10)"];
s5288 [fontcolor=white, style="setlinewidth(10)"];
4433 [label = "217", style="setlinewidth(10)"];
s3890 [fontcolor=white, style="setlinewidth(10)"];
s2136 [fontcolor=white, style="setlinewidth(10)"];
s4533 [fontcolor=white, style="setlinewidth(10)"];
s3343 [fontcolor=white, style="setlinewidth(10)"];
5176 [label = "461", style="setlinewidth(10)"];
s7306 [fontcolor=white, style="setlinewidth(10)"];
1080 [label = "619", style="setlinewidth(10)"];
s1685 [fontcolor=white, style="setlinewidth(10)"];
1357 [fontcolor=white, style="setlinewidth(10)"];
s8672 [fontcolor=white, style="setlinewidth(10)"];
s5274 [fontcolor=white, style="setlinewidth(10)"];
s4533 [fontcolor=white, style="setlinewidth(10)"];
s5274 [fontcolor=white, style="setlinewidth(10)"];
s9271 [fontcolor=white, style="setlinewidth(10)"];
s3667 [fontcolor=white, style="setlinewidth(10)"];
1618 [fontcolor=white, style="setlinewidth(10)"];
s3667 [fontcolor=white, style="setlinewidth(10)"];
2372 [fontcolor=white, style="setlinewidth(10)"];
s3064 [fontcolor=white, style="setlinewidth(10)"];
2873 [fontcolor=white, style="setlinewidth(10)"];
s2290 [fontcolor=white, style="setlinewidth(10)"];
3616 [label = "585", style="setlinewidth(10)"];
s7306 [fontcolor=white, style="setlinewidth(10)"];
s982 [fontcolor=white, style="setlinewidth(10)"];
s1685 [fontcolor=white, style="setlinewidth(10)"];
6412 [fontcolor=white, style="setlinewidth(10)"];
s2136 [fontcolor=white, style="setlinewidth(10)"];
s5233 [fontcolor=white, style="setlinewidth(10)"];
s5274 [fontcolor=white, style="setlinewidth(10)"];
s5274 [fontcolor=white, style="setlinewidth(10)"];
6813 [label = "-155", style="setlinewidth(10)"];
2970 [fontcolor=white, style="setlinewidth(10)"];
s3795 [fontcolor=white, style="setlinewidth(10)"];
s4646 [fontcolor=white, style="setlinewidth(10)"];
3734 [label = "329", style="setlinewidth(10)"];
s2638 [fontcolor=white, style="setlinewidth(10)"];
s3915 [fontcolor=white, style="setlinewidth(10)"];
s7678 [fontcolor=white, style="setlinewidth(10)"];
165 [label = "456", style="setlinewidth(10)"];
5583 [fontcolor=white, style="setlinewidth(10)"];
s3674 [fontcolor=white, style="setlinewidth(10)"];
s1034 [fontcolor=white, style="setlinewidth(10)"];
2710 [fontcolor=white, style="setlinewidth(10)"];
1961 [fontcolor=white, style="setlinewidth(10)"];
s4342 [fontcolor=white, style="setlinewidth(10)"];
s2180 [fontcolor=white, style="setlinewidth(10)"];
2411 [fontcolor=white, style="setlinewidth(10)"];
s135 [fontcolor=white, style="setlinewidth(10)"];
s4470 [fontcolor=white, style="setlinewidth(10)"];
s3205 [fontcolor=white, style="setlinewidth(10)"];
s371 [fontcolor=white, style="setlinewidth(10)"];
s495 [fontcolor=white, style="setlinewidth(10)"];
s2599 [fontcolor=white, style="setlinewidth(10)"];
s4533 [fontcolor=white, style="setlinewidth(10)"];
6823 [label = "-158", style="setlinewidth(10)"];
333 [fontcolor=white, style="setlinewidth(10)"];
s1685 [fontcolor=white, style="setlinewidth(10)"];
s4533 [fontcolor=white, style="setlinewidth(10)"];
s7357 [fontcolor=white, style="setlinewidth(10)"];
1833 [label = "572", style="setlinewidth(10)"];
s5634 [fontcolor=white, style="setlinewidth(10)"];
1363 [fontcolor=white, style="setlinewidth(10)"];
s4364 [fontcolor=white, style="setlinewidth(10)"];
s5179 [fontcolor=white, style="setlinewidth(10)"];
712 [fontcolor=white, style="setlinewidth(10)"];
s2378 [fontcolor=white, style="setlinewidth(10)"];
s9552 [fontcolor=white, style="setlinewidth(10)"];
s1753 [fontcolor=white, style="setlinewidth(10)"];
s4533 [fontcolor=white, style="setlinewidth(10)"];
5695 [label = "-382", style="setlinewidth(10)"];
273 [label = "404", style="setlinewidth(10)"];
4188 [fontcolor=white, style="setlinewidth(10)"];
s3235 [fontcolor=white, style="setlinewidth(10)"];
1734 [fontcolor=white, style="setlinewidth(10)"];
5270 [label = "511", style="setlinewidth(10)"];
700 [label = "40", style="setlinewidth(10)"];
5371 [label = "561", style="setlinewidth(10)"];
s532 [fontcolor=white, style="setlinewidth(10)"];
s2915 [fontcolor=white, style="setlinewidth(10)"];
4207 [fontcolor=white, style="setlinewidth(10)"];
s1588 [fontcolor=white, style="setlinewidth(10)"];
s4146 [fontcolor=white, style="setlinewidth(10)"];
s1753 [fontcolor=white, style="setlinewidth(10)"];
s2418 [fontcolor=white, style="setlinewidth(10)"];
s7753 [fontcolor=white, style="setlinewidth(10)"];
2985 [fontcolor=white, style="setlinewidth(10)"];
4738 [label = "291", style="setlinewidth(10)"];
s7306 [fontcolor=white, style="setlinewidth(10)"];
s5274 [fontcolor=white, style="setlinewidth(10)"];
s7288 [fontcolor=white, style="setlinewidth(10)"];
s5065 [fontcolor=white, style="setlinewidth(10)"];
s7775 [fontcolor=white, style="setlinewidth(10)"];
s4533 [fontcolor=white, style="setlinewidth(10)"];
s4533 [fontcolor=white, style="setlinewidth(10)"];
s7678 [fontcolor=white, style="setlinewidth(10)"];
s4533 [fontcolor=white, style="setlinewidth(10)"];
7483 [label = "-443", style="setlinewidth(10)"];
s3418 [fontcolor=white, style="setlinewidth(10)"];
7113 [label = "-273", style="setlinewidth(10)"];
s7866 [fontcolor=white, style="setlinewidth(10)"];
s2653 [fontcolor=white, style="setlinewidth(10)"];
5711 [label = "-8", style="setlinewidth(10)"];
s4921 [fontcolor=white, style="setlinewidth(10)"];
s7154 [fontcolor=white, style="setlinewidth(10)"];
s4921 [fontcolor=white, style="setlinewidth(10)"];
5676 [label = "-447", style="setlinewidth(10)"];
s7678 [fontcolor=white, style="setlinewidth(10)"];
s5274 [fontcolor=white, style="setlinewidth(10)"];
1352 [label = "512", style="setlinewidth(10)"];
s5007 [fontcolor=white, style="setlinewidth(10)"];
s1978 [fontcolor=white, style="setlinewidth(10)"];
s2947 [fontcolor=white, style="setlinewidth(10)"];
5662 [label = "-114", style="setlinewidth(10)"];
s7961 [fontcolor=white, style="setlinewidth(10)"];
5476 [label = "620", style="setlinewidth(10)"];
s7181 [fontcolor=white, style="setlinewidth(10)"];
4542 [fontcolor=white, style="setlinewidth(10)"];
s4640 [fontcolor=white, style="setlinewidth(10)"];
6473 [label = "-258", style="setlinewidth(10)"];
1850 [label = "88", style="setlinewidth(10)"];
747 [fontcolor=white, style="setlinewidth(10)"];
s7678 [fontcolor=white, style="setlinewidth(10)"];
s3146 [fontcolor=white, style="setlinewidth(10)"];
3118 [label = "-246", style="setlinewidth(10)"];
160 [label = "105", style="setlinewidth(10)"];
s1965 [fontcolor=white, style="setlinewidth(10)"];
s4533 [fontcolor=white, style="setlinewidth(10)"];
2943 [fontcolor=white, style="setlinewidth(10)"];
1426 [fontcolor=white, style="setlinewidth(10)"];
s8459 [fontcolor=white, style="setlinewidth(10)"];
s4533 [fontcolor=white, style="setlinewidth(10)"];
s3876 [fontcolor=white, style="setlinewidth(10)"];
s6347 [fontcolor=white, style="setlinewidth(10)"];
s371 [fontcolor=white, style="setlinewidth(10)"];
s2724 [fontcolor=white, style="setlinewidth(10)"];
s3334 [fontcolor=white, style="setlinewidth(10)"];
714 [label = "40", style="setlinewidth(10)"];
6551 [fontcolor=white, style="setlinewidth(10)"];
359 [label = "6", style="setlinewidth(10)"];
s4533 [fontcolor=white, style="setlinewidth(10)"];
s6291 [fontcolor=white, style="setlinewidth(10)"];
7393 [label = "-388", style="setlinewidth(10)"];
s5288 [fontcolor=white, style="setlinewidth(10)"];
6569 [label = "-106", style="setlinewidth(10)"];
s5977 [fontcolor=white, style="setlinewidth(10)"];
4369 [fontcolor=white, style="setlinewidth(10)"];
2045 [fontcolor=white, style="setlinewidth(10)"];
6231 [fontcolor=white, style="setlinewidth(10)"];
3330 [label = "510", style="setlinewidth(10)"];
1616 [fontcolor=white, style="setlinewidth(10)"];
s562 [fontcolor=white, style="setlinewidth(10)"];
5140 [fontcolor=white, style="setlinewidth(10)"];
s5322 [fontcolor=white, style="setlinewidth(10)"];
s2947 [fontcolor=white, style="setlinewidth(10)"];
1963 [fontcolor=white, style="setlinewidth(10)"];
s5274 [fontcolor=white, style="setlinewidth(10)"];
s4790 [fontcolor=white, style="setlinewidth(10)"];
s5375 [fontcolor=white, style="setlinewidth(10)"];
4526 [label = "238", style="setlinewidth(10)"];
2972 [label = "-242", style="setlinewidth(10)"];
s1867 [fontcolor=white, style="setlinewidth(10)"];
1218 [fontcolor=white, style="setlinewidth(10)"];
s3224 [fontcolor=white, style="setlinewidth(10)"];
6986 [label = "-209", style="setlinewidth(10)"];
s8316 [fontcolor=white, style="setlinewidth(10)"];
s5381 [fontcolor=white, style="setlinewidth(10)"];
s1685 [fontcolor=white, style="setlinewidth(10)"];
s3667 [fontcolor=white, style="setlinewidth(10)"];
s2561 [fontcolor=white, style="setlinewidth(10)"];
5656 [label = "-107", style="setlinewidth(10)"];
s2424 [fontcolor=white, style="setlinewidth(10)"];
3026 [fontcolor=white, style="setlinewidth(10)"];
s3247 [fontcolor=white, style="setlinewidth(10)"];
s4220 [fontcolor=white, style="setlinewidth(10)"];
7052 [label = "-244", style="setlinewidth(10)"];
s4921 [fontcolor=white, style="setlinewidth(10)"];
s2330 [fontcolor=white, style="setlinewidth(10)"];
s1849 [fontcolor=white, style="setlinewidth(10)"];
s3926 [fontcolor=white, style="setlinewidth(10)"];
s5322 [fontcolor=white, style="setlinewidth(10)"];
s8316 [fontcolor=white, style="setlinewidth(10)"];
s4533 [fontcolor=white, style="setlinewidth(10)"];
s5274 [fontcolor=white, style="setlinewidth(10)"];
s5274 [fontcolor=white, style="setlinewidth(10)"];
93 [label = "435", style="setlinewidth(10)"];
s4790 [fontcolor=white, style="setlinewidth(10)"];
s8909 [fontcolor=white, style="setlinewidth(10)"];
s5274 [fontcolor=white, style="setlinewidth(10)"];
s3224 [fontcolor=white, style="setlinewidth(10)"];
s4203 [fontcolor=white, style="setlinewidth(10)"];
s7487 [fontcolor=white, style="setlinewidth(10)"];
s1915 [fontcolor=white, style="setlinewidth(10)"];
2918 [label = "-240", style="setlinewidth(10)"];
s5333 [fontcolor=white, style="setlinewidth(10)"];
s7935 [fontcolor=white, style="setlinewidth(10)"];
s3146 [fontcolor=white, style="setlinewidth(10)"];
5012 [label = "373", style="setlinewidth(10)"];
s2782 [fontcolor=white, style="setlinewidth(10)"];
3845 [label = "94", style="setlinewidth(10)"];
s371 [fontcolor=white, style="setlinewidth(10)"];
s297 [fontcolor=white, style="setlinewidth(10)"];
s9552 [fontcolor=white, style="setlinewidth(10)"];
s1685 [fontcolor=white, style="setlinewidth(10)"];
s2243 [fontcolor=white, style="setlinewidth(10)"];
s4674 [fontcolor=white, style="setlinewidth(10)"];
s3390 [fontcolor=white, style="setlinewidth(10)"];
s7544 [fontcolor=white, style="setlinewidth(10)"];
6161 [label = "-541", style="setlinewidth(10)"];
s123 [fontcolor=white, style="setlinewidth(10)"];
s5375 [fontcolor=white, style="setlinewidth(10)"];
s1864 [fontcolor=white, style="setlinewidth(10)"];
s2947 [fontcolor=white, style="setlinewidth(10)"];
s5274 [fontcolor=white, style="setlinewidth(10)"];
s4533 [fontcolor=white, style="setlinewidth(10)"];
3561 [fontcolor=white, style="setlinewidth(10)"];
s2609 [fontcolor=white, style="setlinewidth(10)"];
s935 [fontcolor=white, style="setlinewidth(10)"];
s3911 [fontcolor=white, style="setlinewidth(10)"];
s4533 [fontcolor=white, style="setlinewidth(10)"];
4959 [label = "345", style="setlinewidth(10)"];
s1299 [fontcolor=white, style="setlinewidth(10)"];
s576 [fontcolor=white, style="setlinewidth(10)"];
148 [label = "447", style="setlinewidth(10)"];
s5322 [fontcolor=white, style="setlinewidth(10)"];
s3235 [fontcolor=white, style="setlinewidth(10)"];
s7374 [fontcolor=white, style="setlinewidth(10)"];
s7518 [fontcolor=white, style="setlinewidth(10)"];
2685 [fontcolor=white, style="setlinewidth(10)"];
1081 [label = "361", style="setlinewidth(10)"];
s2947 [fontcolor=white, style="setlinewidth(10)"];
s4889 [fontcolor=white, style="setlinewidth(10)"];
s4370 [fontcolor=white, style="setlinewidth(10)"];
2049 [fontcolor=white, style="setlinewidth(10)"];
2054 [fontcolor=white, style="setlinewidth(10)"];
s8222 [fontcolor=white, style="setlinewidth(10)"];
5661 [label = "-113", style="setlinewidth(10)"];
s4533 [fontcolor=white, style="setlinewidth(10)"];
s8132 [fontcolor=white, style="setlinewidth(10)"];
s3080 [fontcolor=white, style="setlinewidth(10)"];
s5091 [fontcolor=white, style="setlinewidth(10)"];
s3320 [fontcolor=white, style="setlinewidth(10)"];
7550 [label = "-489", style="setlinewidth(10)"];
s6902 [fontcolor=white, style="setlinewidth(10)"];
177 [label = "460", style="setlinewidth(10)"];
s7964 [fontcolor=white, style="setlinewidth(10)"];
s1685 [fontcolor=white, style="setlinewidth(10)"];
s1666 [fontcolor=white, style="setlinewidth(10)"];
s1014 [fontcolor=white, style="setlinewidth(10)"];
s9153 [fontcolor=white, style="setlinewidth(10)"];
1397 [fontcolor=white, style="setlinewidth(10)"];
s5274 [fontcolor=white, style="setlinewidth(10)"];
5426 [label = "593", style="setlinewidth(10)"];
s1552 [fontcolor=white, style="setlinewidth(10)"];
s4533 [fontcolor=white, style="setlinewidth(10)"];
5118 [label = "416", style="setlinewidth(10)"];
s3482 [fontcolor=white, style="setlinewidth(10)"];
s7154 [fontcolor=white, style="setlinewidth(10)"];
s8672 [fontcolor=white, style="setlinewidth(10)"];
s5274 [fontcolor=white, style="setlinewidth(10)"];
s5274 [fontcolor=white, style="setlinewidth(10)"];
s3328 [fontcolor=white, style="setlinewidth(10)"];
2984 [fontcolor=white, style="setlinewidth(10)"];
s1711 [fontcolor=white, style="setlinewidth(10)"];
s576 [fontcolor=white, style="setlinewidth(10)"];
s7866 [fontcolor=white, style="setlinewidth(10)"];
s950 [fontcolor=white, style="setlinewidth(10)"];
s4533 [fontcolor=white, style="setlinewidth(10)"];
s1753 [fontcolor=white, style="setlinewidth(10)"];
6118 [fontcolor=white, style="setlinewidth(10)"];
s209 [fontcolor=white, style="setlinewidth(10)"];
5147 [fontcolor=white, style="setlinewidth(10)"];
s5107 [fontcolor=white, style="setlinewidth(10)"];
s4674 [fontcolor=white, style="setlinewidth(10)"];
1206 [fontcolor=white, style="setlinewidth(10)"];
713 [label = "564", style="setlinewidth(10)"];
3221 [fontcolor=white, style="setlinewidth(10)"];
7644 [label = "-546", style="setlinewidth(10)"];
s4364 [fontcolor=white, style="setlinewidth(10)"];
3282 [fontcolor=white, style="setlinewidth(10)"];
2068 [fontcolor=white, style="setlinewidth(10)"];
7447 [fontcolor=white, style="setlinewidth(10)"];
s2191 [fontcolor=white, style="setlinewidth(10)"];
s5212 [fontcolor=white, style="setlinewidth(10)"];
s1394 [fontcolor=white, style="setlinewidth(10)"];
s9655 [fontcolor=white, style="setlinewidth(10)"];
3040 [label = "-234", style="setlinewidth(10)"];
s2660 [fontcolor=white, style="setlinewidth(10)"];
s5274 [fontcolor=white, style="setlinewidth(10)"];
s4533 [fontcolor=white, style="setlinewidth(10)"];
s4375 [fontcolor=white, style="setlinewidth(10)"];
s5071 [fontcolor=white, style="setlinewidth(10)"];
s5107 [fontcolor=white, style="setlinewidth(10)"];
3923 [fontcolor=white, style="setlinewidth(10)"];
s3017 [fontcolor=white, style="setlinewidth(10)"];
s5274 [fontcolor=white, style="setlinewidth(10)"];
s5007 [fontcolor=white, style="setlinewidth(10)"];
283 [label = "19", style="setlinewidth(10)"];
s4533 [fontcolor=white, style="setlinewidth(10)"];
s5523 [fontcolor=white, style="setlinewidth(10)"];
5570 [label = "-9", style="setlinewidth(10)"];
s5523 [fontcolor=white, style="setlinewidth(10)"];
s982 [fontcolor=white, style="setlinewidth(10)"];
s2947 [fontcolor=white, style="setlinewidth(10)"];
s5539 [fontcolor=white, style="setlinewidth(10)"];
s7945 [fontcolor=white, style="setlinewidth(10)"];
s4533 [fontcolor=white, style="setlinewidth(10)"];
4982 [label = "359", style="setlinewidth(10)"];
s7858 [fontcolor=white, style="setlinewidth(10)"];
5273 [label = "512", style="setlinewidth(10)"];
s601 [fontcolor=white, style="setlinewidth(10)"];
s2609 [fontcolor=white, style="setlinewidth(10)"];
4519 [label = "236", style="setlinewidth(10)"];
s7454 [fontcolor=white, style="setlinewidth(10)"];
7675 [label = "-574", style="setlinewidth(10)"];
750 [label = "312", style="setlinewidth(10)"];
s2884 [fontcolor=white, style="setlinewidth(10)"];
s3017 [fontcolor=white, style="setlinewidth(10)"];
6418 [fontcolor=white, style="setlinewidth(10)"];
s209 [fontcolor=white, style="setlinewidth(10)"];
s3521 [fontcolor=white, style="setlinewidth(10)"];
1227 [fontcolor=white, style="setlinewidth(10)"];
s3343 [fontcolor=white, style="setlinewidth(10)"];
s7964 [fontcolor=white, style="setlinewidth(10)"];
282 [label = "18", style="setlinewidth(10)"];
s3017 [fontcolor=white, style="setlinewidth(10)"];
s5143 [fontcolor=white, style="setlinewidth(10)"];
s5065 [fontcolor=white, style="setlinewidth(10)"];
5372 [label = "562", style="setlinewidth(10)"];
6560 [fontcolor=white, style="setlinewidth(10)"];
s4533 [fontcolor=white, style="setlinewidth(10)"];
s4533 [fontcolor=white, style="setlinewidth(10)"];
s5274 [fontcolor=white, style="setlinewidth(10)"];
s8664 [fontcolor=white, style="setlinewidth(10)"];
s3849 [fontcolor=white, style="setlinewidth(10)"];
s9396 [fontcolor=white, style="setlinewidth(10)"];
s1034 [fontcolor=white, style="setlinewidth(10)"];
s6222 [fontcolor=white, style="setlinewidth(10)"];
s2638 [fontcolor=white, style="setlinewidth(10)"];
s562 [fontcolor=white, style="setlinewidth(10)"];
s3235 [fontcolor=white, style="setlinewidth(10)"];
s4533 [fontcolor=white, style="setlinewidth(10)"];
6160 [label = "-343", style="setlinewidth(10)"];
s6972 [fontcolor=white, style="setlinewidth(10)"];
s4533 [fontcolor=white, style="setlinewidth(10)"];
s2947 [fontcolor=white, style="setlinewidth(10)"];
s2243 [fontcolor=white, style="setlinewidth(10)"];
s3518 [fontcolor=white, style="setlinewidth(10)"];
s2154 [fontcolor=white, style="setlinewidth(10)"];
s1552 [fontcolor=white, style="setlinewidth(10)"];
s4171 [fontcolor=white, style="setlinewidth(10)"];
853 [fontcolor=white, style="setlinewidth(10)"];
s2797 [fontcolor=white, style="setlinewidth(10)"];
s7631 [fontcolor=white, style="setlinewidth(10)"];
s4533 [fontcolor=white, style="setlinewidth(10)"];
4581 [label = "359", style="setlinewidth(10)"];
2194 [fontcolor=white, style="setlinewidth(10)"];
6244 [label = "-57", style="setlinewidth(10)"];
s8904 [fontcolor=white, style="setlinewidth(10)"];
4536 [fontcolor=white, style="setlinewidth(10)"];
s9648 [fontcolor=white, style="setlinewidth(10)"];
s4086 [fontcolor=white, style="setlinewidth(10)"];
s4243 [fontcolor=white, style="setlinewidth(10)"];
s4325 [fontcolor=white, style="setlinewidth(10)"];
s8643 [fontcolor=white, style="setlinewidth(10)"];
s1626 [fontcolor=white, style="setlinewidth(10)"];
864 [label = "582", style="setlinewidth(10)"];
s4712 [fontcolor=white, style="setlinewidth(10)"];
s7907 [fontcolor=white, style="setlinewidth(10)"];
850 [fontcolor=white, style="setlinewidth(10)"];
1198 [fontcolor=white, style="setlinewidth(10)"];
s5375 [fontcolor=white, style="setlinewidth(10)"];
5235 [label = "489", style="setlinewidth(10)"];
s7480 [fontcolor=white, style="setlinewidth(10)"];
s1605 [fontcolor=white, style="setlinewidth(10)"];
s7532 [fontcolor=white, style="setlinewidth(10)"];
s3235 [fontcolor=white, style="setlinewidth(10)"];
s4086 [fontcolor=white, style="setlinewidth(10)"];
s5274 [fontcolor=white, style="setlinewidth(10)"];
s1578 [fontcolor=white, style="setlinewidth(10)"];
1656 [fontcolor=white, style="setlinewidth(10)"];
s9153 [fontcolor=white, style="setlinewidth(10)"];
s371 [fontcolor=white, style="setlinewidth(10)"];
s5274 [fontcolor=white, style="setlinewidth(10)"];
s446 [fontcolor=white, style="setlinewidth(10)"];
s3017 [fontcolor=white, style="setlinewidth(10)"];
1098 [label = "208", style="setlinewidth(10)"];
s5274 [fontcolor=white, style="setlinewidth(10)"];
s9644 [fontcolor=white, style="setlinewidth(10)"];
4672 [label = "272", style="setlinewidth(10)"];
s5274 [fontcolor=white, style="setlinewidth(10)"];
2096 [fontcolor=white, style="setlinewidth(10)"];
s3482 [fontcolor=white, style="setlinewidth(10)"];
s8530 [fontcolor=white, style="setlinewidth(10)"];
s7181 [fontcolor=white, style="setlinewidth(10)"];
s4533 [fontcolor=white, style="setlinewidth(10)"];
1389 [label = "188", style="setlinewidth(10)"];
s7678 [fontcolor=white, style="setlinewidth(10)"];
s9122 [fontcolor=white, style="setlinewidth(10)"];
s7306 [fontcolor=white, style="setlinewidth(10)"];
s3247 [fontcolor=white, style="setlinewidth(10)"];
s3667 [fontcolor=white, style="setlinewidth(10)"];
292 [label = "151", style="setlinewidth(10)"];
s4533 [fontcolor=white, style="setlinewidth(10)"];
s1394 [fontcolor=white, style="setlinewidth(10)"];
289 [label = "408", style="setlinewidth(10)"];
1425 [fontcolor=white, style="setlinewidth(10)"];
s4533 [fontcolor=white, style="setlinewidth(10)"];
s4389 [fontcolor=white, style="setlinewidth(10)"];
897 [fontcolor=white, style="setlinewidth(10)"];
s3136 [fontcolor=white, style="setlinewidth(10)"];
s7532 [fontcolor=white, style="setlinewidth(10)"];
s2136 [fontcolor=white, style="setlinewidth(10)"];
s3064 [fontcolor=white, style="setlinewidth(10)"];
s4533 [fontcolor=white, style="setlinewidth(10)"];
s2724 [fontcolor=white, style="setlinewidth(10)"];
s4533 [fontcolor=white, style="setlinewidth(10)"];
s4190 [fontcolor=white, style="setlinewidth(10)"];
s4533 [fontcolor=white, style="setlinewidth(10)"];
s8411 [fontcolor=white, style="setlinewidth(10)"];
3648 [fontcolor=white, style="setlinewidth(10)"];
7484 [label = "-444", style="setlinewidth(10)"];
s7678 [fontcolor=white, style="setlinewidth(10)"];
s5274 [fontcolor=white, style="setlinewidth(10)"];
4993 [label = "365", style="setlinewidth(10)"];
s5274 [fontcolor=white, style="setlinewidth(10)"];
s5961 [fontcolor=white, style="setlinewidth(10)"];
1101 [fontcolor=white, style="setlinewidth(10)"];
1424 [fontcolor=white, style="setlinewidth(10)"];
s1666 [fontcolor=white, style="setlinewidth(10)"];
s4447 [fontcolor=white, style="setlinewidth(10)"];
s8513 [fontcolor=white, style="setlinewidth(10)"];
s3224 [fontcolor=white, style="setlinewidth(10)"];
s1753 [fontcolor=white, style="setlinewidth(10)"];
s5637 [fontcolor=white, style="setlinewidth(10)"];
s3000 [fontcolor=white, style="setlinewidth(10)"];
s7518 [fontcolor=white, style="setlinewidth(10)"];
2103 [fontcolor=white, style="setlinewidth(10)"];
s1346 [fontcolor=white, style="setlinewidth(10)"];
2751 [fontcolor=white, style="setlinewidth(10)"];
s9144 [fontcolor=white, style="setlinewidth(10)"];
s1978 [fontcolor=white, style="setlinewidth(10)"];
2917 [fontcolor=white, style="setlinewidth(10)"];
s1321 [fontcolor=white, style="setlinewidth(10)"];
s5333 [fontcolor=white, style="setlinewidth(10)"];
2680 [fontcolor=white, style="setlinewidth(10)"];
s423 [fontcolor=white, style="setlinewidth(10)"];
s5036 [fontcolor=white, style="setlinewidth(10)"];
s1552 [fontcolor=white, style="setlinewidth(10)"];
s5288 [fontcolor=white, style="setlinewidth(10)"];
s4086 [fontcolor=white, style="setlinewidth(10)"];
s5375 [fontcolor=white, style="setlinewidth(10)"];
s3235 [fontcolor=white, style="setlinewidth(10)"];
6245 [label = "-217", style="setlinewidth(10)"];
s179 [fontcolor=white, style="setlinewidth(10)"];
s5534 [fontcolor=white, style="setlinewidth(10)"];
s2418 [fontcolor=white, style="setlinewidth(10)"];
6375 [fontcolor=white, style="setlinewidth(10)"];
s2749 [fontcolor=white, style="setlinewidth(10)"];
7572 [label = "-504", style="setlinewidth(10)"];
1619 [fontcolor=white, style="setlinewidth(10)"];
6237 [label = "-259", style="setlinewidth(10)"];
s8222 [fontcolor=white, style="setlinewidth(10)"];
s4533 [fontcolor=white, style="setlinewidth(10)"];
s3235 [fontcolor=white, style="setlinewidth(10)"];
s4533 [fontcolor=white, style="setlinewidth(10)"];
s5274 [fontcolor=white, style="setlinewidth(10)"];
1199 [fontcolor=white, style="setlinewidth(10)"];
s4127 [fontcolor=white, style="setlinewidth(10)"];
1848 [fontcolor=white, style="setlinewidth(10)"];
s4669 [fontcolor=white, style="setlinewidth(10)"];
s6347 [fontcolor=white, style="setlinewidth(10)"];
s2418 [fontcolor=white, style="setlinewidth(10)"];
s5274 [fontcolor=white, style="setlinewidth(10)"];
s4533 [fontcolor=white, style="setlinewidth(10)"];
s4447 [fontcolor=white, style="setlinewidth(10)"];
s1534 [fontcolor=white, style="setlinewidth(10)"];
7698 [label = "-596", style="setlinewidth(10)"];
3735 [label = "401", style="setlinewidth(10)"];
s5274 [fontcolor=white, style="setlinewidth(10)"];
s1369 [fontcolor=white, style="setlinewidth(10)"];
4571 [fontcolor=white, style="setlinewidth(10)"];
s5193 [fontcolor=white, style="setlinewidth(10)"];
s4437 [fontcolor=white, style="setlinewidth(10)"];
1469 [fontcolor=white, style="setlinewidth(10)"];
s3787 [fontcolor=white, style="setlinewidth(10)"];
s1753 [fontcolor=white, style="setlinewidth(10)"];
s5274 [fontcolor=white, style="setlinewidth(10)"];
s1867 [fontcolor=white, style="setlinewidth(10)"];
s3390 [fontcolor=white, style="setlinewidth(10)"];
s2136 [fontcolor=white, style="setlinewidth(10)"];
s1711 [fontcolor=white, style="setlinewidth(10)"];
s2243 [fontcolor=white, style="setlinewidth(10)"];
2402 [label = "-569", style="setlinewidth(10)"];
s5274 [fontcolor=white, style="setlinewidth(10)"];
s5375 [fontcolor=white, style="setlinewidth(10)"];
4518 [fontcolor=white, style="setlinewidth(10)"];
s4533 [fontcolor=white, style="setlinewidth(10)"];
s5333 [fontcolor=white, style="setlinewidth(10)"];
s4590 [fontcolor=white, style="setlinewidth(10)"];
s8530 [fontcolor=white, style="setlinewidth(10)"];
s1605 [fontcolor=white, style="setlinewidth(10)"];
s454 [fontcolor=white, style="setlinewidth(10)"];
s4405 [fontcolor=white, style="setlinewidth(10)"];
s1753 [fontcolor=white, style="setlinewidth(10)"];
157 [label = "453", style="setlinewidth(10)"];
s4630 [fontcolor=white, style="setlinewidth(10)"];
1852 [label = "99", style="setlinewidth(10)"];
s5387 [fontcolor=white, style="setlinewidth(10)"];
s406 [fontcolor=white, style="setlinewidth(10)"];
s3205 [fontcolor=white, style="setlinewidth(10)"];
3592 [label = "243", style="setlinewidth(10)"];
s5274 [fontcolor=white, style="setlinewidth(10)"];
s5191 [fontcolor=white, style="setlinewidth(10)"];
s5322 [fontcolor=white, style="setlinewidth(10)"];
4210 [fontcolor=white, style="setlinewidth(10)"];
6389 [fontcolor=white, style="setlinewidth(10)"];
s3377 [fontcolor=white, style="setlinewidth(10)"];
s7387 [fontcolor=white, style="setlinewidth(10)"];
s7907 [fontcolor=white, style="setlinewidth(10)"];
s3915 [fontcolor=white, style="setlinewidth(10)"];
s5007 [fontcolor=white, style="setlinewidth(10)"];
s8177 [fontcolor=white, style="setlinewidth(10)"];
5141 [label = "429", style="setlinewidth(10)"];
s5036 [fontcolor=white, style="setlinewidth(10)"];
s2243 [fontcolor=white, style="setlinewidth(10)"];
s4533 [fontcolor=white, style="setlinewidth(10)"];
791 [label = "41", style="setlinewidth(10)"];
5278 [label = "516", style="setlinewidth(10)"];
164 [label = "106", style="setlinewidth(10)"];
5104 [label = "409", style="setlinewidth(10)"];
5671 [label = "-442", style="setlinewidth(10)"];
s7159 [fontcolor=white, style="setlinewidth(10)"];
5148 [fontcolor=white, style="setlinewidth(10)"];
s4664 [fontcolor=white, style="setlinewidth(10)"];
7504 [label = "-463", style="setlinewidth(10)"];
s3986 [fontcolor=white, style="setlinewidth(10)"];
s9122 [fontcolor=white, style="setlinewidth(10)"];
s3366 [fontcolor=white, style="setlinewidth(10)"];
2885 [fontcolor=white, style="setlinewidth(10)"];
330 [fontcolor=white, style="setlinewidth(10)"];
s9552 [fontcolor=white, style="setlinewidth(10)"];
s7945 [fontcolor=white, style="setlinewidth(10)"];
1043 [fontcolor=white, style="setlinewidth(10)"];
s5274 [fontcolor=white, style="setlinewidth(10)"];
s4640 [fontcolor=white, style="setlinewidth(10)"];
s1685 [fontcolor=white, style="setlinewidth(10)"];
s4533 [fontcolor=white, style="setlinewidth(10)"];
s2125 [fontcolor=white, style="setlinewidth(10)"];
s371 [fontcolor=white, style="setlinewidth(10)"];
s5288 [fontcolor=white, style="setlinewidth(10)"];
s5274 [fontcolor=white, style="setlinewidth(10)"];
s4533 [fontcolor=white, style="setlinewidth(10)"];
s7306 [fontcolor=white, style="setlinewidth(10)"];
683 [label = "39", style="setlinewidth(10)"];
s2599 [fontcolor=white, style="setlinewidth(10)"];
s7861 [fontcolor=white, style="setlinewidth(10)"];
7499 [label = "-459", style="setlinewidth(10)"];
2895 [fontcolor=white, style="setlinewidth(10)"];
s2599 [fontcolor=white, style="setlinewidth(10)"];
6439 [fontcolor=white, style="setlinewidth(10)"];
1349 [fontcolor=white, style="setlinewidth(10)"];
s5274 [fontcolor=white, style="setlinewidth(10)"];
3212 [fontcolor=white, style="setlinewidth(10)"];
s4533 [fontcolor=white, style="setlinewidth(10)"];
s6872 [fontcolor=white, style="setlinewidth(10)"];
6153 [label = "-597", style="setlinewidth(10)"];
s5375 [fontcolor=white, style="setlinewidth(10)"];
2072 [fontcolor=white, style="setlinewidth(10)"];
s4721 [fontcolor=white, style="setlinewidth(10)"];
s7678 [fontcolor=white, style="setlinewidth(10)"];
s209 [fontcolor=white, style="setlinewidth(10)"];
s5117 [fontcolor=white, style="setlinewidth(10)"];
s5274 [fontcolor=white, style="setlinewidth(10)"];
5165 [label = "450", style="setlinewidth(10)"];
s7631 [fontcolor=white, style="setlinewidth(10)"];
6475 [fontcolor=white, style="setlinewidth(10)"];
s982 [fontcolor=white, style="setlinewidth(10)"];
s5179 [fontcolor=white, style="setlinewidth(10)"];
s5274 [fontcolor=white, style="setlinewidth(10)"];
s4405 [fontcolor=white, style="setlinewidth(10)"];
s3017 [fontcolor=white, style="setlinewidth(10)"];
s286 [fontcolor=white, style="setlinewidth(10)"];
4958 [label = "344", style="setlinewidth(10)"];
6423 [fontcolor=white, style="setlinewidth(10)"];
7489 [label = "-449", style="setlinewidth(10)"];
s2136 [fontcolor=white, style="setlinewidth(10)"];
5135 [label = "425", style="setlinewidth(10)"];
s5274 [fontcolor=white, style="setlinewidth(10)"];
s7853 [fontcolor=white, style="setlinewidth(10)"];
s7181 [fontcolor=white, style="setlinewidth(10)"];
7225 [label = "-315", style="setlinewidth(10)"];
s7611 [fontcolor=white, style="setlinewidth(10)"];
s7374 [fontcolor=white, style="setlinewidth(10)"];
s406 [fontcolor=white, style="setlinewidth(10)"];
s997 [fontcolor=white, style="setlinewidth(10)"];
s2898 [fontcolor=white, style="setlinewidth(10)"];
197 [label = "110", style="setlinewidth(10)"];
s3404 [fontcolor=white, style="setlinewidth(10)"];
5824 [label = "-14", style="setlinewidth(10)"];
1205 [fontcolor=white, style="setlinewidth(10)"];
5063 [label = "387", style="setlinewidth(10)"];
s7593 [fontcolor=white, style="setlinewidth(10)"];
s3414 [fontcolor=white, style="setlinewidth(10)"];
s7648 [fontcolor=white, style="setlinewidth(10)"];
s3427 [fontcolor=white, style="setlinewidth(10)"];
1085 [fontcolor=white, style="setlinewidth(10)"];
s7506 [fontcolor=white, style="setlinewidth(10)"];
5565 [label = "-4", style="setlinewidth(10)"];
s1361 [fontcolor=white, style="setlinewidth(10)"];
1733 [fontcolor=white, style="setlinewidth(10)"];
s7678 [fontcolor=white, style="setlinewidth(10)"];
5851 [fontcolor=white, style="setlinewidth(10)"];
5902 [label = "-19", style="setlinewidth(10)"];
s4533 [fontcolor=white, style="setlinewidth(10)"];
s3136 [fontcolor=white, style="setlinewidth(10)"];
s3674 [fontcolor=white, style="setlinewidth(10)"];
s423 [fontcolor=white, style="setlinewidth(10)"];
s4437 [fontcolor=white, style="setlinewidth(10)"];
s4648 [fontcolor=white, style="setlinewidth(10)"];
4543 [label = "241", style="setlinewidth(10)"];
7471 [label = "-431", style="setlinewidth(10)"];
s935 [fontcolor=white, style="setlinewidth(10)"];
s2243 [fontcolor=white, style="setlinewidth(10)"];
s532 [fontcolor=white, style="setlinewidth(10)"];
3921 [label = "104", style="setlinewidth(10)"];
s1901 [fontcolor=white, style="setlinewidth(10)"];
s3017 [fontcolor=white, style="setlinewidth(10)"];
7112 [label = "-272", style="setlinewidth(10)"];
s8447 [fontcolor=white, style="setlinewidth(10)"];
6465 [fontcolor=white, style="setlinewidth(10)"];
2922 [fontcolor=white, style="setlinewidth(10)"];
s1800 [fontcolor=white, style="setlinewidth(10)"];
s4921 [fontcolor=white, style="setlinewidth(10)"];
s2653 [fontcolor=white, style="setlinewidth(10)"];
s4533 [fontcolor=white, style="setlinewidth(10)"];
s3667 [fontcolor=white, style="setlinewidth(10)"];
s3890 [fontcolor=white, style="setlinewidth(10)"];
7353 [label = "-373", style="setlinewidth(10)"];
s532 [fontcolor=white, style="setlinewidth(10)"];
s1965 [fontcolor=white, style="setlinewidth(10)"];
s1588 [fontcolor=white, style="setlinewidth(10)"];
s5274 [fontcolor=white, style="setlinewidth(10)"];
s7732 [fontcolor=white, style="setlinewidth(10)"];
s7732 [fontcolor=white, style="setlinewidth(10)"];
5475 [label = "619", style="setlinewidth(10)"];
s406 [fontcolor=white, style="setlinewidth(10)"];
s123 [fontcolor=white, style="setlinewidth(10)"];
s7678 [fontcolor=white, style="setlinewidth(10)"];
s8459 [fontcolor=white, style="setlinewidth(10)"];
s4179 [fontcolor=white, style="setlinewidth(10)"];
s4533 [fontcolor=white, style="setlinewidth(10)"];
s3543 [fontcolor=white, style="setlinewidth(10)"];
2478 [fontcolor=white, style="setlinewidth(10)"];
s1394 [fontcolor=white, style="setlinewidth(10)"];
s532 [fontcolor=white, style="setlinewidth(10)"];
1663 [fontcolor=white, style="setlinewidth(10)"];
1170 [fontcolor=white, style="setlinewidth(10)"];
s5274 [fontcolor=white, style="setlinewidth(10)"];
2971 [fontcolor=white, style="setlinewidth(10)"];
s484 [fontcolor=white, style="setlinewidth(10)"];
3275 [label = "425", style="setlinewidth(10)"];
s7357 [fontcolor=white, style="setlinewidth(10)"];
s2154 [fontcolor=white, style="setlinewidth(10)"];
s5274 [fontcolor=white, style="setlinewidth(10)"];
s5249 [fontcolor=white, style="setlinewidth(10)"];
s4533 [fontcolor=white, style="setlinewidth(10)"];
s4375 [fontcolor=white, style="setlinewidth(10)"];
s4533 [fontcolor=white, style="setlinewidth(10)"];
s1685 [fontcolor=white, style="setlinewidth(10)"];
s7861 [fontcolor=white, style="setlinewidth(10)"];
s3957 [fontcolor=white, style="setlinewidth(10)"];
3844 [fontcolor=white, style="setlinewidth(10)"];
s7454 [fontcolor=white, style="setlinewidth(10)"];
s7173 [fontcolor=white, style="setlinewidth(10)"];
s1666 [fontcolor=white, style="setlinewidth(10)"];
s616 [fontcolor=white, style="setlinewidth(10)"];
5175 [label = "460", style="setlinewidth(10)"];
741 [fontcolor=white, style="setlinewidth(10)"];
s4467 [fontcolor=white, style="setlinewidth(10)"];
1911 [label = "-92", style="setlinewidth(10)"];
s4310 [fontcolor=white, style="setlinewidth(10)"];
s3911 [fontcolor=white, style="setlinewidth(10)"];
s4207 [fontcolor=white, style="setlinewidth(10)"];
s7678 [fontcolor=white, style="setlinewidth(10)"];
s5507 [fontcolor=white, style="setlinewidth(10)"];
6548 [label = "-100", style="setlinewidth(10)"];
s7732 [fontcolor=white, style="setlinewidth(10)"];
s4203 [fontcolor=white, style="setlinewidth(10)"];
s7775 [fontcolor=white, style="setlinewidth(10)"];
s1552 [fontcolor=white, style="setlinewidth(10)"];
1448 [fontcolor=white, style="setlinewidth(10)"];
s1978 [fontcolor=white, style="setlinewidth(10)"];
1413 [fontcolor=white, style="setlinewidth(10)"];
s3667 [fontcolor=white, style="setlinewidth(10)"];
s1881 [fontcolor=white, style="setlinewidth(10)"];
s4533 [fontcolor=white, style="setlinewidth(10)"];
s9713 [fontcolor=white, style="setlinewidth(10)"];
s2243 [fontcolor=white, style="setlinewidth(10)"];
s5333 [fontcolor=white, style="setlinewidth(10)"];
s7306 [fontcolor=white, style="setlinewidth(10)"];
6413 [fontcolor=white, style="setlinewidth(10)"];
s1789 [fontcolor=white, style="setlinewidth(10)"];
s2672 [fontcolor=white, style="setlinewidth(10)"];
s3205 [fontcolor=white, style="setlinewidth(10)"];
s5158 [fontcolor=white, style="setlinewidth(10)"];
6587 [label = "-110", style="setlinewidth(10)"];
s5274 [fontcolor=white, style="setlinewidth(10)"];
s1034 [fontcolor=white, style="setlinewidth(10)"];
4206 [fontcolor=white, style="setlinewidth(10)"];
s1685 [fontcolor=white, style="setlinewidth(10)"];
1832 [label = "569", style="setlinewidth(10)"];
6796 [label = "-154", style="setlinewidth(10)"];
s3667 [fontcolor=white, style="setlinewidth(10)"];
s1849 [fontcolor=white, style="setlinewidth(10)"];
272 [label = "388", style="setlinewidth(10)"];
1433 [fontcolor=white, style="setlinewidth(10)"];
s4262 [fontcolor=white, style="setlinewidth(10)"];
s4735 [fontcolor=white, style="setlinewidth(10)"];
s72 [fontcolor=white, style="setlinewidth(10)"];
s3343 [fontcolor=white, style="setlinewidth(10)"];
s4533 [fontcolor=white, style="setlinewidth(10)"];
7431 [label = "-411", style="setlinewidth(10)"];
s1325 [fontcolor=white, style="setlinewidth(10)"];
s1711 [fontcolor=white, style="setlinewidth(10)"];
s4360 [fontcolor=white, style="setlinewidth(10)"];
s1817 [fontcolor=white, style="setlinewidth(10)"];
s371 [fontcolor=white, style="setlinewidth(10)"];
s3000 [fontcolor=white, style="setlinewidth(10)"];
s2243 [fontcolor=white, style="setlinewidth(10)"];
7324 [label = "-361", style="setlinewidth(10)"];
2492 [label = "-424", style="setlinewidth(10)"];
3033 [label = "-552", style="setlinewidth(10)"];
s7532 [fontcolor=white, style="setlinewidth(10)"];
7175 [label = "-288", style="setlinewidth(10)"];
1354 [fontcolor=white, style="setlinewidth(10)"];
2388 [fontcolor=white, style="setlinewidth(10)"];
s1036 [fontcolor=white, style="setlinewidth(10)"];
5572 [label = "-11", style="setlinewidth(10)"];
s3017 [fontcolor=white, style="setlinewidth(10)"];
s4137 [fontcolor=white, style="setlinewidth(10)"];
5087 [fontcolor=white, style="setlinewidth(10)"];
s5274 [fontcolor=white, style="setlinewidth(10)"];
755 [fontcolor=white, style="setlinewidth(10)"];
s9153 [fontcolor=white, style="setlinewidth(10)"];
s5065 [fontcolor=white, style="setlinewidth(10)"];
s2243 [fontcolor=white, style="setlinewidth(10)"];
s3205 [fontcolor=white, style="setlinewidth(10)"];
s406 [fontcolor=white, style="setlinewidth(10)"];
s1626 [fontcolor=white, style="setlinewidth(10)"];
4435 [label = "219", style="setlinewidth(10)"];
s1753 [fontcolor=white, style="setlinewidth(10)"];
3245 [fontcolor=white, style="setlinewidth(10)"];
149 [label = "448", style="setlinewidth(10)"];
s7678 [fontcolor=white, style="setlinewidth(10)"];
1195 [fontcolor=white, style="setlinewidth(10)"];
s4533 [fontcolor=white, style="setlinewidth(10)"];
4988 [label = "362", style="setlinewidth(10)"];
s5931 [fontcolor=white, style="setlinewidth(10)"];
2929 [fontcolor=white, style="setlinewidth(10)"];
s5274 [fontcolor=white, style="setlinewidth(10)"];
s4533 [fontcolor=white, style="setlinewidth(10)"];
5258 [label = "503", style="setlinewidth(10)"];
s9560 [fontcolor=white, style="setlinewidth(10)"];
s4614 [fontcolor=white, style="setlinewidth(10)"];
s5274 [fontcolor=white, style="setlinewidth(10)"];
s4533 [fontcolor=white, style="setlinewidth(10)"];
s3667 [fontcolor=white, style="setlinewidth(10)"];
108 [label = "7", style="setlinewidth(10)"];
s3482 [fontcolor=white, style="setlinewidth(10)"];
s1605 [fontcolor=white, style="setlinewidth(10)"];
s5375 [fontcolor=white, style="setlinewidth(10)"];
s7964 [fontcolor=white, style="setlinewidth(10)"];
s4533 [fontcolor=white, style="setlinewidth(10)"];
s209 [fontcolor=white, style="setlinewidth(10)"];
3889 [fontcolor=white, style="setlinewidth(10)"];
s4533 [fontcolor=white, style="setlinewidth(10)"];
1895 [fontcolor=white, style="setlinewidth(10)"];
s1685 [fontcolor=white, style="setlinewidth(10)"];
s9314 [fontcolor=white, style="setlinewidth(10)"];
s2136 [fontcolor=white, style="setlinewidth(10)"];
s5977 [fontcolor=white, style="setlinewidth(10)"];
s9633 [fontcolor=white, style="setlinewidth(10)"];
s7181 [fontcolor=white, style="setlinewidth(10)"];
2192 [fontcolor=white, style="setlinewidth(10)"];
s1711 [fontcolor=white, style="setlinewidth(10)"];
3833 [fontcolor=white, style="setlinewidth(10)"];
2583 [fontcolor=white, style="setlinewidth(10)"];
362 [label = "9", style="setlinewidth(10)"];
s7142 [fontcolor=white, style="setlinewidth(10)"];
s3247 [fontcolor=white, style="setlinewidth(10)"];
1941 [fontcolor=white, style="setlinewidth(10)"];
5188 [label = "468", style="setlinewidth(10)"];
1971 [label = "-154", style="setlinewidth(10)"];
s3343 [fontcolor=white, style="setlinewidth(10)"];
s5539 [fontcolor=white, style="setlinewidth(10)"];
s4790 [fontcolor=white, style="setlinewidth(10)"];
7662 [label = "-562", style="setlinewidth(10)"];
7490 [label = "-450", style="setlinewidth(10)"];
s2243 [fontcolor=white, style="setlinewidth(10)"];
s3064 [fontcolor=white, style="setlinewidth(10)"];
4460 [label = "227", style="setlinewidth(10)"];
s7935 [fontcolor=white, style="setlinewidth(10)"];
s8292 [fontcolor=white, style="setlinewidth(10)"];
s8411 [fontcolor=white, style="setlinewidth(10)"];
6477 [label = "-219", style="setlinewidth(10)"];
2441 [fontcolor=white, style="setlinewidth(10)"];
s4437 [fontcolor=white, style="setlinewidth(10)"];
s5046 [fontcolor=white, style="setlinewidth(10)"];
6275 [fontcolor=white, style="setlinewidth(10)"];
s406 [fontcolor=white, style="setlinewidth(10)"];
5683 [label = "-454", style="setlinewidth(10)"];
s7945 [fontcolor=white, style="setlinewidth(10)"];
3732 [fontcolor=white, style="setlinewidth(10)"];
s72 [fontcolor=white, style="setlinewidth(10)"];
s3064 [fontcolor=white, style="setlinewidth(10)"];
6592 [label = "-114", style="setlinewidth(10)"];
s8127 [fontcolor=white, style="setlinewidth(10)"];
s3864 [fontcolor=white, style="setlinewidth(10)"];
s4674 [fontcolor=white, style="setlinewidth(10)"];
s5322 [fontcolor=white, style="setlinewidth(10)"];
s4533 [fontcolor=white, style="setlinewidth(10)"];
s3795 [fontcolor=white, style="setlinewidth(10)"];
s5274 [fontcolor=white, style="setlinewidth(10)"];
s5940 [fontcolor=white, style="setlinewidth(10)"];
s5530 [fontcolor=white, style="setlinewidth(10)"];
s1944 [fontcolor=white, style="setlinewidth(10)"];
s7798 [fontcolor=white, style="setlinewidth(10)"];
s5274 [fontcolor=white, style="setlinewidth(10)"];
s5274 [fontcolor=white, style="setlinewidth(10)"];
s4086 [fontcolor=white, style="setlinewidth(10)"];
s1361 [fontcolor=white, style="setlinewidth(10)"];
s239 [fontcolor=white, style="setlinewidth(10)"];
s2609 [fontcolor=white, style="setlinewidth(10)"];
s3667 [fontcolor=white, style="setlinewidth(10)"];
s5274 [fontcolor=white, style="setlinewidth(10)"];
6417 [fontcolor=white, style="setlinewidth(10)"];
s2782 [fontcolor=white, style="setlinewidth(10)"];
s2947 [fontcolor=white, style="setlinewidth(10)"];
s3064 [fontcolor=white, style="setlinewidth(10)"];
s8530 [fontcolor=white, style="setlinewidth(10)"];
s4533 [fontcolor=white, style="setlinewidth(10)"];
s371 [fontcolor=white, style="setlinewidth(10)"];
5708 [label = "-6", style="setlinewidth(10)"];
s5507 [fontcolor=white, style="setlinewidth(10)"];
s3456 [fontcolor=white, style="setlinewidth(10)"];
s4533 [fontcolor=white, style="setlinewidth(10)"];
1039 [fontcolor=white, style="setlinewidth(10)"];
s5274 [fontcolor=white, style="setlinewidth(10)"];
s2290 [fontcolor=white, style="setlinewidth(10)"];
s46 [fontcolor=white, style="setlinewidth(10)"];
2639 [fontcolor=white, style="setlinewidth(10)"];
s5274 [fontcolor=white, style="setlinewidth(10)"];
s3120 [fontcolor=white, style="setlinewidth(10)"];
2085 [label = "-503", style="setlinewidth(10)"];
s4533 [fontcolor=white, style="setlinewidth(10)"];
s1944 [fontcolor=white, style="setlinewidth(10)"];
s7461 [fontcolor=white, style="setlinewidth(10)"];
s3146 [fontcolor=white, style="setlinewidth(10)"];
s1753 [fontcolor=white, style="setlinewidth(10)"];
s5274 [fontcolor=white, style="setlinewidth(10)"];
5680 [label = "-451", style="setlinewidth(10)"];
s2911 [fontcolor=white, style="setlinewidth(10)"];
s6519 [fontcolor=white, style="setlinewidth(10)"];
s3146 [fontcolor=white, style="setlinewidth(10)"];
s371 [fontcolor=white, style="setlinewidth(10)"];
s2938 [fontcolor=white, style="setlinewidth(10)"];
s5985 [fontcolor=white, style="setlinewidth(10)"];
s3224 [fontcolor=white, style="setlinewidth(10)"];
2058 [fontcolor=white, style="setlinewidth(10)"];
s4533 [fontcolor=white, style="setlinewidth(10)"];
4520 [fontcolor=white, style="setlinewidth(10)"];
357 [label = "4", style="setlinewidth(10)"];
s7357 [fontcolor=white, style="setlinewidth(10)"];
s4243 [fontcolor=white, style="setlinewidth(10)"];
153 [label = "449", style="setlinewidth(10)"];
s5274 [fontcolor=white, style="setlinewidth(10)"];
2355 [fontcolor=white, style="setlinewidth(10)"];
s4674 [fontcolor=white, style="setlinewidth(10)"];
7404 [label = "-392", style="setlinewidth(10)"];
s7866 [fontcolor=white, style="setlinewidth(10)"];
s151 [fontcolor=white, style="setlinewidth(10)"];
4751 [fontcolor=white, style="setlinewidth(10)"];
s1369 [fontcolor=white, style="setlinewidth(10)"];
s2609 [fontcolor=white, style="setlinewidth(10)"];
s7964 [fontcolor=white, style="setlinewidth(10)"];
s4590 [fontcolor=white, style="setlinewidth(10)"];
s1711 [fontcolor=white, style="setlinewidth(10)"];
s5274 [fontcolor=white, style="setlinewidth(10)"];
6191 [label = "-41", style="setlinewidth(10)"];
1224 [fontcolor=white, style="setlinewidth(10)"];
s5107 [fontcolor=white, style="setlinewidth(10)"];
s3235 [fontcolor=white, style="setlinewidth(10)"];
5389 [label = "569", style="setlinewidth(10)"];
s7397 [fontcolor=white, style="setlinewidth(10)"];
2728 [fontcolor=white, style="setlinewidth(10)"];
4041 [fontcolor=white, style="setlinewidth(10)"];
5405 [label = "572", style="setlinewidth(10)"];
s7387 [fontcolor=white, style="setlinewidth(10)"];
5073 [label = "392", style="setlinewidth(10)"];
6388 [fontcolor=white, style="setlinewidth(10)"];
1704 [label = "239", style="setlinewidth(10)"];
s2418 [fontcolor=white, style="setlinewidth(10)"];
s7678 [fontcolor=white, style="setlinewidth(10)"];
1200 [fontcolor=white, style="setlinewidth(10)"];
3927 [label = "105", style="setlinewidth(10)"];
2687 [label = "315", style="setlinewidth(10)"];
4582 [label = "244", style="setlinewidth(10)"];
s2947 [fontcolor=white, style="setlinewidth(10)"];
s4533 [fontcolor=white, style="setlinewidth(10)"];
5418 [label = "585", style="setlinewidth(10)"];
s3017 [fontcolor=white, style="setlinewidth(10)"];
89 [label = "4", style="setlinewidth(10)"];
3274 [label = "560", style="setlinewidth(10)"];
s2797 [fontcolor=white, style="setlinewidth(10)"];
s1815 [fontcolor=white, style="setlinewidth(10)"];
709 [label = "562", style="setlinewidth(10)"];
s5333 [fontcolor=white, style="setlinewidth(10)"];
s4533 [fontcolor=white, style="setlinewidth(10)"];
s3978 [fontcolor=white, style="setlinewidth(10)"];
s7496 [fontcolor=white, style="setlinewidth(10)"];
s7841 [fontcolor=white, style="setlinewidth(10)"];
s7173 [fontcolor=white, style="setlinewidth(10)"];
s8316 [fontcolor=white, style="setlinewidth(10)"];
s2890 [fontcolor=white, style="setlinewidth(10)"];
s4533 [fontcolor=white, style="setlinewidth(10)"];
s5274 [fontcolor=white, style="setlinewidth(10)"];
s311 [fontcolor=white, style="setlinewidth(10)"];
3222 [fontcolor=white, style="setlinewidth(10)"];
s982 [fontcolor=white, style="setlinewidth(10)"];
s1893 [fontcolor=white, style="setlinewidth(10)"];
s982 [fontcolor=white, style="setlinewidth(10)"];
s3000 [fontcolor=white, style="setlinewidth(10)"];
3499 [fontcolor=white, style="setlinewidth(10)"];
s2395 [fontcolor=white, style="setlinewidth(10)"];
s4701 [fontcolor=white, style="setlinewidth(10)"];
3605 [label = "238", style="setlinewidth(10)"];
2983 [fontcolor=white, style="setlinewidth(10)"];
s7858 [fontcolor=white, style="setlinewidth(10)"];
4866 [label = "307", style="setlinewidth(10)"];
5145 [label = "433", style="setlinewidth(10)"];
s4533 [fontcolor=white, style="setlinewidth(10)"];
s5274 [fontcolor=white, style="setlinewidth(10)"];
s7295 [fontcolor=white, style="setlinewidth(10)"];
s3235 [fontcolor=white, style="setlinewidth(10)"];
5155 [label = "440", style="setlinewidth(10)"];
s406 [fontcolor=white, style="setlinewidth(10)"];
2377 [fontcolor=white, style="setlinewidth(10)"];
1388 [label = "519", style="setlinewidth(10)"];
3281 [fontcolor=white, style="setlinewidth(10)"];
5138 [label = "427", style="setlinewidth(10)"];
7275 [fontcolor=white, style="setlinewidth(10)"];
s5212 [fontcolor=white, style="setlinewidth(10)"];
4211 [fontcolor=white, style="setlinewidth(10)"];
s5392 [fontcolor=white, style="setlinewidth(10)"];
s38 [fontcolor=white, style="setlinewidth(10)"];
s1394 [fontcolor=white, style="setlinewidth(10)"];
4407 [label = "298", style="setlinewidth(10)"];
s2125 [fontcolor=white, style="setlinewidth(10)"];
6438 [label = "-90", style="setlinewidth(10)"];
s950 [fontcolor=white, style="setlinewidth(10)"];
4981 [label = "358", style="setlinewidth(10)"];
s5274 [fontcolor=white, style="setlinewidth(10)"];
s6347 [fontcolor=white, style="setlinewidth(10)"];
760 [fontcolor=white, style="setlinewidth(10)"];
s950 [fontcolor=white, style="setlinewidth(10)"];
6814 [label = "-156", style="setlinewidth(10)"];
s244 [fontcolor=white, style="setlinewidth(10)"];
5821 [label = "-490", style="setlinewidth(10)"];
2981 [label = "-245", style="setlinewidth(10)"];
6154 [fontcolor=white, style="setlinewidth(10)"];
s1534 [fontcolor=white, style="setlinewidth(10)"];
7332 [fontcolor=white, style="setlinewidth(10)"];
5906 [label = "-561", style="setlinewidth(10)"];
s5274 [fontcolor=white, style="setlinewidth(10)"];
s5274 [fontcolor=white, style="setlinewidth(10)"];
6809 [fontcolor=white, style="setlinewidth(10)"];
444 [label = "19", style="setlinewidth(10)"];
s4533 [fontcolor=white, style="setlinewidth(10)"];
2742 [label = "-514", style="setlinewidth(10)"];
s1626 [fontcolor=white, style="setlinewidth(10)"];
5164 [label = "449", style="setlinewidth(10)"];
s5274 [fontcolor=white, style="setlinewidth(10)"];
s1864 [fontcolor=white, style="setlinewidth(10)"];
7683 [label = "-582", style="setlinewidth(10)"];
s2862 [fontcolor=white, style="setlinewidth(10)"];
s8177 [fontcolor=white, style="setlinewidth(10)"];
s6273 [fontcolor=white, style="setlinewidth(10)"];
1219 [label = "334", style="setlinewidth(10)"];
s5274 [fontcolor=white, style="setlinewidth(10)"];
s922 [fontcolor=white, style="setlinewidth(10)"];
436 [label = "16", style="setlinewidth(10)"];
s371 [fontcolor=white, style="setlinewidth(10)"];
s5124 [fontcolor=white, style="setlinewidth(10)"];
s3404 [fontcolor=white, style="setlinewidth(10)"];
3027 [fontcolor=white, style="setlinewidth(10)"];
3898 [fontcolor=white, style="setlinewidth(10)"];
s5107 [fontcolor=white, style="setlinewidth(10)"];
s8643 [fontcolor=white, style="setlinewidth(10)"];
s1666 [fontcolor=white, style="setlinewidth(10)"];
6568 [label = "-105", style="setlinewidth(10)"];
763 [label = "142", style="setlinewidth(10)"];
2759 [fontcolor=white, style="setlinewidth(10)"];
s2424 [fontcolor=white, style="setlinewidth(10)"];
s4230 [fontcolor=white, style="setlinewidth(10)"];
s2862 [fontcolor=white, style="setlinewidth(10)"];
s406 [fontcolor=white, style="setlinewidth(10)"];
s5172 [fontcolor=white, style="setlinewidth(10)"];
s1867 [fontcolor=white, style="setlinewidth(10)"];
s5274 [fontcolor=white, style="setlinewidth(10)"];
s585 [fontcolor=white, style="setlinewidth(10)"];
s4605 [fontcolor=white, style="setlinewidth(10)"];
s4179 [fontcolor=white, style="setlinewidth(10)"];
s7306 [fontcolor=white, style="setlinewidth(10)"];
7571 [label = "-503", style="setlinewidth(10)"];
s5642 [fontcolor=white, style="setlinewidth(10)"];
4575 [fontcolor=white, style="setlinewidth(10)"];
101 [label = "442", style="setlinewidth(10)"];
s72 [fontcolor=white, style="setlinewidth(10)"];
s7574 [fontcolor=white, style="setlinewidth(10)"];
s2561 [fontcolor=white, style="setlinewidth(10)"];
3731 [label = "575", style="setlinewidth(10)"];
5427 [label = "594", style="setlinewidth(10)"];
s4533 [fontcolor=white, style="setlinewidth(10)"];
s431 [fontcolor=white, style="setlinewidth(10)"];
s3224 [fontcolor=white, style="setlinewidth(10)"];
s5274 [fontcolor=white, style="setlinewidth(10)"];
7051 [label = "-243", style="setlinewidth(10)"];
6369 [label = "-361", style="setlinewidth(10)"];
s2947 [fontcolor=white, style="setlinewidth(10)"];
s5274 [fontcolor=white, style="setlinewidth(10)"];
s2947 [fontcolor=white, style="setlinewidth(10)"];
s1915 [fontcolor=white, style="setlinewidth(10)"];
s7678 [fontcolor=white, style="setlinewidth(10)"];
s5375 [fontcolor=white, style="setlinewidth(10)"];
s3890 [fontcolor=white, style="setlinewidth(10)"];
s5274 [fontcolor=white, style="setlinewidth(10)"];
s8132 [fontcolor=white, style="setlinewidth(10)"];
s1685 [fontcolor=white, style="setlinewidth(10)"];
s1753 [fontcolor=white, style="setlinewidth(10)"];
s4533 [fontcolor=white, style="setlinewidth(10)"];
s72 [fontcolor=white, style="setlinewidth(10)"];
s8195 [fontcolor=white, style="setlinewidth(10)"];
1082 [fontcolor=white, style="setlinewidth(10)"];
s446 [fontcolor=white, style="setlinewidth(10)"];
s1990 [fontcolor=white, style="setlinewidth(10)"];
s3017 [fontcolor=white, style="setlinewidth(10)"];
s2290 [fontcolor=white, style="setlinewidth(10)"];
7590 [label = "-514", style="setlinewidth(10)"];
s2180 [fontcolor=white, style="setlinewidth(10)"];
s4533 [fontcolor=white, style="setlinewidth(10)"];
6667 [label = "-121", style="setlinewidth(10)"];
s5274 [fontcolor=white, style="setlinewidth(10)"];
s3667 [fontcolor=white, style="setlinewidth(10)"];
s1753 [fontcolor=white, style="setlinewidth(10)"];
s7928 [fontcolor=white, style="setlinewidth(10)"];
s4158 [fontcolor=white, style="setlinewidth(10)"];
2741 [label = "-155", style="setlinewidth(10)"];
s3205 [fontcolor=white, style="setlinewidth(10)"];
1905 [label = "-85", style="setlinewidth(10)"];
s4405 [fontcolor=white, style="setlinewidth(10)"];
s3235 [fontcolor=white, style="setlinewidth(10)"];
s209 [fontcolor=white, style="setlinewidth(10)"];
5686 [label = "-457", style="setlinewidth(10)"];
s2672 [fontcolor=white, style="setlinewidth(10)"];
1392 [fontcolor=white, style="setlinewidth(10)"];
s532 [fontcolor=white, style="setlinewidth(10)"];
3843 [fontcolor=white, style="setlinewidth(10)"];
s5274 [fontcolor=white, style="setlinewidth(10)"];
s1552 [fontcolor=white, style="setlinewidth(10)"];
s935 [fontcolor=white, style="setlinewidth(10)"];
s6330 [fontcolor=white, style="setlinewidth(10)"];
7677 [label = "-576", style="setlinewidth(10)"];
s1711 [fontcolor=white, style="setlinewidth(10)"];
s4533 [fontcolor=white, style="setlinewidth(10)"];
s7881 [fontcolor=white, style="setlinewidth(10)"];
900 [fontcolor=white, style="setlinewidth(10)"];
s406 [fontcolor=white, style="setlinewidth(10)"];
s4533 [fontcolor=white, style="setlinewidth(10)"];
s4921 [fontcolor=white, style="setlinewidth(10)"];
s4533 [fontcolor=white, style="setlinewidth(10)"];
6124 [label = "-39", style="setlinewidth(10)"];
s987 [fontcolor=white, style="setlinewidth(10)"];
s7574 [fontcolor=white, style="setlinewidth(10)"];
s5274 [fontcolor=white, style="setlinewidth(10)"];
752 [label = "314", style="setlinewidth(10)"];
s3957 [fontcolor=white, style="setlinewidth(10)"];
s2136 [fontcolor=white, style="setlinewidth(10)"];
s8177 [fontcolor=white, style="setlinewidth(10)"];
s1817 [fontcolor=white, style="setlinewidth(10)"];
s1753 [fontcolor=white, style="setlinewidth(10)"];
s72 [fontcolor=white, style="setlinewidth(10)"];
s5274 [fontcolor=white, style="setlinewidth(10)"];
s4310 [fontcolor=white, style="setlinewidth(10)"];
s7945 [fontcolor=white, style="setlinewidth(10)"];
s9122 [fontcolor=white, style="setlinewidth(10)"];
s239 [fontcolor=white, style="setlinewidth(10)"];
s5288 [fontcolor=white, style="setlinewidth(10)"];
s7732 [fontcolor=white, style="setlinewidth(10)"];
s5158 [fontcolor=white, style="setlinewidth(10)"];
s3064 [fontcolor=white, style="setlinewidth(10)"];
s1666 [fontcolor=white, style="setlinewidth(10)"];
6414 [fontcolor=white, style="setlinewidth(10)"];
s5375 [fontcolor=white, style="setlinewidth(10)"];
s2911 [fontcolor=white, style="setlinewidth(10)"];
s8222 [fontcolor=white, style="setlinewidth(10)"];
s371 [fontcolor=white, style="setlinewidth(10)"];
3572 [label = "565", style="setlinewidth(10)"];
s3017 [fontcolor=white, style="setlinewidth(10)"];
s5172 [fontcolor=white, style="setlinewidth(10)"];
s8459 [fontcolor=white, style="setlinewidth(10)"];
s7947 [fontcolor=white, style="setlinewidth(10)"];
7596 [label = "-519", style="setlinewidth(10)"];
s8127 [fontcolor=white, style="setlinewidth(10)"];
s4533 [fontcolor=white, style="setlinewidth(10)"];
s8513 [fontcolor=white, style="setlinewidth(10)"];
s9552 [fontcolor=white, style="setlinewidth(10)"];
s3125 [fontcolor=white, style="setlinewidth(10)"];
s130 [fontcolor=white, style="setlinewidth(10)"];
1727 [fontcolor=white, style="setlinewidth(10)"];
6246 [label = "-312", style="setlinewidth(10)"];
s2551 [fontcolor=white, style="setlinewidth(10)"];
861 [label = "50", style="setlinewidth(10)"];
s568 [fontcolor=white, style="setlinewidth(10)"];
749 [label = "96", style="setlinewidth(10)"];
s5274 [fontcolor=white, style="setlinewidth(10)"];
6422 [fontcolor=white, style="setlinewidth(10)"];
s7753 [fontcolor=white, style="setlinewidth(10)"];
1606 [fontcolor=white, style="setlinewidth(10)"];
s7928 [fontcolor=white, style="setlinewidth(10)"];
s7631 [fontcolor=white, style="setlinewidth(10)"];
s3901 [fontcolor=white, style="setlinewidth(10)"];
4583 [label = "245", style="setlinewidth(10)"];
s3235 [fontcolor=white, style="setlinewidth(10)"];
s7461 [fontcolor=white, style="setlinewidth(10)"];
s8921 [fontcolor=white, style="setlinewidth(10)"];
s7387 [fontcolor=white, style="setlinewidth(10)"];
s2890 [fontcolor=white, style="setlinewidth(10)"];
s4533 [fontcolor=white, style="setlinewidth(10)"];
s9481 [fontcolor=white, style="setlinewidth(10)"];
3058 [fontcolor=white, style="setlinewidth(10)"];
5566 [label = "-5", style="setlinewidth(10)"];
710 [label = "281", style="setlinewidth(10)"];
2390 [label = "-90", style="setlinewidth(10)"];
s371 [fontcolor=white, style="setlinewidth(10)"];
s1978 [fontcolor=white, style="setlinewidth(10)"];
s431 [fontcolor=white, style="setlinewidth(10)"];
s3848 [fontcolor=white, style="setlinewidth(10)"];
s2127 [fontcolor=white, style="setlinewidth(10)"];
s4533 [fontcolor=white, style="setlinewidth(10)"];
5350 [label = "541", style="setlinewidth(10)"];
s2418 [fontcolor=white, style="setlinewidth(10)"];
s1685 [fontcolor=white, style="setlinewidth(10)"];
5922 [label = "-296", style="setlinewidth(10)"];
s1534 [fontcolor=white, style="setlinewidth(10)"];
3143 [label = "-411", style="setlinewidth(10)"];
5660 [label = "-112", style="setlinewidth(10)"];
7331 [fontcolor=white, style="setlinewidth(10)"];
s1978 [fontcolor=white, style="setlinewidth(10)"];
s297 [fontcolor=white, style="setlinewidth(10)"];
s7593 [fontcolor=white, style="setlinewidth(10)"];
s7648 [fontcolor=white, style="setlinewidth(10)"];
s5274 [fontcolor=white, style="setlinewidth(10)"];
s5632 [fontcolor=white, style="setlinewidth(10)"];
s4696 [fontcolor=white, style="setlinewidth(10)"];
6466 [fontcolor=white, style="setlinewidth(10)"];
5907 [label = "-594", style="setlinewidth(10)"];
s218 [fontcolor=white, style="setlinewidth(10)"];
s5274 [fontcolor=white, style="setlinewidth(10)"];
3140 [label = "-243", style="setlinewidth(10)"];
s4533 [fontcolor=white, style="setlinewidth(10)"];
3507 [fontcolor=white, style="setlinewidth(10)"];
5280 [label = "518", style="setlinewidth(10)"];
s7532 [fontcolor=white, style="setlinewidth(10)"];
s8664 [fontcolor=white, style="setlinewidth(10)"];
s1978 [fontcolor=white, style="setlinewidth(10)"];
s371 [fontcolor=white, style="setlinewidth(10)"];
s5046 [fontcolor=white, style="setlinewidth(10)"];
s3146 [fontcolor=white, style="setlinewidth(10)"];
s423 [fontcolor=white, style="setlinewidth(10)"];
s5124 [fontcolor=white, style="setlinewidth(10)"];
6429 [label = "-366", style="setlinewidth(10)"];
686 [fontcolor=white, style="setlinewidth(10)"];
s9487 [fontcolor=white, style="setlinewidth(10)"];
s1034 [fontcolor=white, style="setlinewidth(10)"];
3936 [label = "114", style="setlinewidth(10)"];
s5274 [fontcolor=white, style="setlinewidth(10)"];
7472 [label = "-432", style="setlinewidth(10)"];
7317 [label = "-356", style="setlinewidth(10)"];
s4533 [fontcolor=white, style="setlinewidth(10)"];
s3667 [fontcolor=white, style="setlinewidth(10)"];
s7593 [fontcolor=white, style="setlinewidth(10)"];
s3083 [fontcolor=white, style="setlinewidth(10)"];
s4360 [fontcolor=white, style="setlinewidth(10)"];
s5274 [fontcolor=white, style="setlinewidth(10)"];
s4375 [fontcolor=white, style="setlinewidth(10)"];
s5333 [fontcolor=white, style="setlinewidth(10)"];
2836 [fontcolor=white, style="setlinewidth(10)"];
1977 [fontcolor=white, style="setlinewidth(10)"];
s4664 [fontcolor=white, style="setlinewidth(10)"];
s5274 [fontcolor=white, style="setlinewidth(10)"];
s4533 [fontcolor=white, style="setlinewidth(10)"];
3480 [fontcolor=white, style="setlinewidth(10)"];
s8411 [fontcolor=white, style="setlinewidth(10)"];
s8222 [fontcolor=white, style="setlinewidth(10)"];
4521 [fontcolor=white, style="setlinewidth(10)"];
s5028 [fontcolor=white, style="setlinewidth(10)"];
s7775 [fontcolor=white, style="setlinewidth(10)"];
s2724 [fontcolor=white, style="setlinewidth(10)"];
1096 [label = "392", style="setlinewidth(10)"];
s1307 [fontcolor=white, style="setlinewidth(10)"];
7477 [label = "-437", style="setlinewidth(10)"];
s4137 [fontcolor=white, style="setlinewidth(10)"];
s1932 [fontcolor=white, style="setlinewidth(10)"];
s2672 [fontcolor=white, style="setlinewidth(10)"];
s4674 [fontcolor=white, style="setlinewidth(10)"];
s7357 [fontcolor=white, style="setlinewidth(10)"];
154 [label = "450", style="setlinewidth(10)"];
s2243 [fontcolor=white, style="setlinewidth(10)"];
s3827 [fontcolor=white, style="setlinewidth(10)"];
s5274 [fontcolor=white, style="setlinewidth(10)"];
1889 [fontcolor=white, style="setlinewidth(10)"];
s505 [fontcolor=white, style="setlinewidth(10)"];
s4310 [fontcolor=white, style="setlinewidth(10)"];
s1881 [fontcolor=white, style="setlinewidth(10)"];
1846 [fontcolor=white, style="setlinewidth(10)"];
s7753 [fontcolor=white, style="setlinewidth(10)"];
s6734 [fontcolor=white, style="setlinewidth(10)"];
s6281 [fontcolor=white, style="setlinewidth(10)"];
s8530 [fontcolor=white, style="setlinewidth(10)"];
s317 [fontcolor=white, style="setlinewidth(10)"];
s4447 [fontcolor=white, style="setlinewidth(10)"];
6156 [fontcolor=white, style="setlinewidth(10)"];
s209 [fontcolor=white, style="setlinewidth(10)"];
s505 [fontcolor=white, style="setlinewidth(10)"];
s5107 [fontcolor=white, style="setlinewidth(10)"];
s5274 [fontcolor=white, style="setlinewidth(10)"];
s4405 [fontcolor=white, style="setlinewidth(10)"];
s5517 [fontcolor=white, style="setlinewidth(10)"];
s1040 [fontcolor=white, style="setlinewidth(10)"];
s4533 [fontcolor=white, style="setlinewidth(10)"];
s1789 [fontcolor=white, style="setlinewidth(10)"];
s4165 [fontcolor=white, style="setlinewidth(10)"];
s5036 [fontcolor=white, style="setlinewidth(10)"];
5376 [label = "566", style="setlinewidth(10)"];
s5274 [fontcolor=white, style="setlinewidth(10)"];
s5007 [fontcolor=white, style="setlinewidth(10)"];
s5274 [fontcolor=white, style="setlinewidth(10)"];
s3795 [fontcolor=white, style="setlinewidth(10)"];
s1753 [fontcolor=white, style="setlinewidth(10)"];
s4533 [fontcolor=white, style="setlinewidth(10)"];
s2947 [fontcolor=white, style="setlinewidth(10)"];
s3890 [fontcolor=white, style="setlinewidth(10)"];
7498 [label = "-458", style="setlinewidth(10)"];
2091 [fontcolor=white, style="setlinewidth(10)"];
3596 [fontcolor=white, style="setlinewidth(10)"];
s5007 [fontcolor=white, style="setlinewidth(10)"];
s1789 [fontcolor=white, style="setlinewidth(10)"];
s8454 [fontcolor=white, style="setlinewidth(10)"];
5667 [label = "-438", style="setlinewidth(10)"];
2437 [label = "-334", style="setlinewidth(10)"];
7224 [label = "-314", style="setlinewidth(10)"];
7500 [label = "-460", style="setlinewidth(10)"];
s562 [fontcolor=white, style="setlinewidth(10)"];
s7631 [fontcolor=white, style="setlinewidth(10)"];
s8664 [fontcolor=white, style="setlinewidth(10)"];
s1394 [fontcolor=white, style="setlinewidth(10)"];
1074 [label = "362", style="setlinewidth(10)"];
s4533 [fontcolor=white, style="setlinewidth(10)"];
s4921 [fontcolor=white, style="setlinewidth(10)"];
s2672 [fontcolor=white, style="setlinewidth(10)"];
s2114 [fontcolor=white, style="setlinewidth(10)"];
s3944 [fontcolor=white, style="setlinewidth(10)"];
s7366 [fontcolor=white, style="setlinewidth(10)"];
s5274 [fontcolor=white, style="setlinewidth(10)"];
s7181 [fontcolor=white, style="setlinewidth(10)"];
s1009 [fontcolor=white, style="setlinewidth(10)"];
s5274 [fontcolor=white, style="setlinewidth(10)"];
s4630 [fontcolor=white, style="setlinewidth(10)"];
s7593 [fontcolor=white, style="setlinewidth(10)"];
7419 [label = "-401", style="setlinewidth(10)"];
s2136 [fontcolor=white, style="setlinewidth(10)"];
1100 [fontcolor=white, style="setlinewidth(10)"];
s7518 [fontcolor=white, style="setlinewidth(10)"];
s4717 [fontcolor=white, style="setlinewidth(10)"];
5156 [label = "441", style="setlinewidth(10)"];
s8177 [fontcolor=white, style="setlinewidth(10)"];
5174 [label = "459", style="setlinewidth(10)"];
7507 [label = "-466", style="setlinewidth(10)"];
5058 [label = "383", style="setlinewidth(10)"];
s1394 [fontcolor=white, style="setlinewidth(10)"];
1814 [fontcolor=white, style="setlinewidth(10)"];
s4533 [fontcolor=white, style="setlinewidth(10)"];
s3205 [fontcolor=white, style="setlinewidth(10)"];
s5274 [fontcolor=white, style="setlinewidth(10)"];
s5274 [fontcolor=white, style="setlinewidth(10)"];
s371 [fontcolor=white, style="setlinewidth(10)"];
s3787 [fontcolor=white, style="setlinewidth(10)"];
6372 [fontcolor=white, style="setlinewidth(10)"];
s8209 [fontcolor=white, style="setlinewidth(10)"];
s987 [fontcolor=white, style="setlinewidth(10)"];
s3993 [fontcolor=white, style="setlinewidth(10)"];
4127 [label = "142", style="setlinewidth(10)"];
s1711 [fontcolor=white, style="setlinewidth(10)"];
s950 [fontcolor=white, style="setlinewidth(10)"];
6788 [label = "-151", style="setlinewidth(10)"];
s2724 [fontcolor=white, style="setlinewidth(10)"];
s478 [fontcolor=white, style="setlinewidth(10)"];
s5333 [fontcolor=white, style="setlinewidth(10)"];
s4664 [fontcolor=white, style="setlinewidth(10)"];
7244 [label = "-319", style="setlinewidth(10)"];
3832 [fontcolor=white, style="setlinewidth(10)"];
s5274 [fontcolor=white, style="setlinewidth(10)"];
s2609 [fontcolor=white, style="setlinewidth(10)"];
s5191 [fontcolor=white, style="setlinewidth(10)"];
2928 [label = "-241", style="setlinewidth(10)"];
6108 [label = "-39", style="setlinewidth(10)"];
s4674 [fontcolor=white, style="setlinewidth(10)"];
s3482 [fontcolor=white, style="setlinewidth(10)"];
s1325 [fontcolor=white, style="setlinewidth(10)"];
s1685 [fontcolor=white, style="setlinewidth(10)"];
s1826 [fontcolor=white, style="setlinewidth(10)"];
s7201 [fontcolor=white, style="setlinewidth(10)"];
s5274 [fontcolor=white, style="setlinewidth(10)"];
s5091 [fontcolor=white, style="setlinewidth(10)"];
7549 [label = "-488", style="setlinewidth(10)"];
s1835 [fontcolor=white, style="setlinewidth(10)"];
2491 [label = "-423", style="setlinewidth(10)"];
s4533 [fontcolor=white, style="setlinewidth(10)"];
2403 [label = "-572", style="setlinewidth(10)"];
2475 [fontcolor=white, style="setlinewidth(10)"];
s8158 [fontcolor=white, style="setlinewidth(10)"];
s3979 [fontcolor=white, style="setlinewidth(10)"];
s4533 [fontcolor=white, style="setlinewidth(10)"];
s3972 [fontcolor=white, style="setlinewidth(10)"];
s4717 [fontcolor=white, style="setlinewidth(10)"];
s8447 [fontcolor=white, style="setlinewidth(10)"];
s4640 [fontcolor=white, style="setlinewidth(10)"];
s8548 [fontcolor=white, style="setlinewidth(10)"];
s532 [fontcolor=white, style="setlinewidth(10)"];
6463 [label = "-94", style="setlinewidth(10)"];
s3993 [fontcolor=white, style="setlinewidth(10)"];
s4437 [fontcolor=white, style="setlinewidth(10)"];
4574 [fontcolor=white, style="setlinewidth(10)"];
s1944 [fontcolor=white, style="setlinewidth(10)"];
4459 [label = "226", style="setlinewidth(10)"];
s2541 [fontcolor=white, style="setlinewidth(10)"];
s2609 [fontcolor=white, style="setlinewidth(10)"];
s7648 [fontcolor=white, style="setlinewidth(10)"];
899 [fontcolor=white, style="setlinewidth(10)"];
s4220 [fontcolor=white, style="setlinewidth(10)"];
s7146 [fontcolor=white, style="setlinewidth(10)"];
3133 [fontcolor=white, style="setlinewidth(10)"];
s3377 [fontcolor=white, style="setlinewidth(10)"];
2875 [fontcolor=white, style="setlinewidth(10)"];
6416 [fontcolor=white, style="setlinewidth(10)"];
s9475 [fontcolor=white, style="setlinewidth(10)"];
s8188 [fontcolor=white, style="setlinewidth(10)"];
3891 [fontcolor=white, style="setlinewidth(10)"];
s72 [fontcolor=white, style="setlinewidth(10)"];
s3247 [fontcolor=white, style="setlinewidth(10)"];
s3146 [fontcolor=white, style="setlinewidth(10)"];
s8530 [fontcolor=white, style="setlinewidth(10)"];
7481 [label = "-441", style="setlinewidth(10)"];
3816 [fontcolor=white, style="setlinewidth(10)"];
s1666 [fontcolor=white, style="setlinewidth(10)"];
s3017 [fontcolor=white, style="setlinewidth(10)"];
138 [fontcolor=white, style="setlinewidth(10)"];
3638 [label = "431", style="setlinewidth(10)"];
s3544 [fontcolor=white, style="setlinewidth(10)"];
s5274 [fontcolor=white, style="setlinewidth(10)"];
s3235 [fontcolor=white, style="setlinewidth(10)"];
s963 [fontcolor=white, style="setlinewidth(10)"];
s7480 [fontcolor=white, style="setlinewidth(10)"];
s2911 [fontcolor=white, style="setlinewidth(10)"];
6368 [fontcolor=white, style="setlinewidth(10)"];
s5274 [fontcolor=white, style="setlinewidth(10)"];
4401 [label = "208", style="setlinewidth(10)"];
s4533 [fontcolor=white, style="setlinewidth(10)"];
s2114 [fontcolor=white, style="setlinewidth(10)"];
1423 [fontcolor=white, style="setlinewidth(10)"];
s3146 [fontcolor=white, style="setlinewidth(10)"];
s4533 [fontcolor=white, style="setlinewidth(10)"];
s3827 [fontcolor=white, style="setlinewidth(10)"];
s2746 [fontcolor=white, style="setlinewidth(10)"];
7006 [label = "-219", style="setlinewidth(10)"];
2908 [label = "-430", style="setlinewidth(10)"];
s1753 [fontcolor=white, style="setlinewidth(10)"];
s454 [fontcolor=white, style="setlinewidth(10)"];
s46 [fontcolor=white, style="setlinewidth(10)"];
s3120 [fontcolor=white, style="setlinewidth(10)"];
4987 [fontcolor=white, style="setlinewidth(10)"];
s5322 [fontcolor=white, style="setlinewidth(10)"];
s7678 [fontcolor=white, style="setlinewidth(10)"];
2084 [label = "-173", style="setlinewidth(10)"];
s7858 [fontcolor=white, style="setlinewidth(10)"];
2356 [label = "-617", style="setlinewidth(10)"];
s1552 [fontcolor=white, style="setlinewidth(10)"];
4524 [label = "584", style="setlinewidth(10)"];
s431 [fontcolor=white, style="setlinewidth(10)"];
s4405 [fontcolor=white, style="setlinewidth(10)"];
5557 [fontcolor=white, style="setlinewidth(10)"];
s3000 [fontcolor=white, style="setlinewidth(10)"];
s9475 [fontcolor=white, style="setlinewidth(10)"];
5638 [fontcolor=white, style="setlinewidth(10)"];
4752 [fontcolor=white, style="setlinewidth(10)"];
s3205 [fontcolor=white, style="setlinewidth(10)"];
771 [fontcolor=white, style="setlinewidth(10)"];
s2724 [fontcolor=white, style="setlinewidth(10)"];
1225 [fontcolor=white, style="setlinewidth(10)"];
s7678 [fontcolor=white, style="setlinewidth(10)"];
s4533 [fontcolor=white, style="setlinewidth(10)"];
194 [label = "112", style="setlinewidth(10)"];
2059 [fontcolor=white, style="setlinewidth(10)"];
5567 [label = "-6", style="setlinewidth(10)"];
s4533 [fontcolor=white, style="setlinewidth(10)"];
s1711 [fontcolor=white, style="setlinewidth(10)"];
s446 [fontcolor=white, style="setlinewidth(10)"];
2477 [fontcolor=white, style="setlinewidth(10)"];
7478 [label = "-438", style="setlinewidth(10)"];
s4533 [fontcolor=white, style="setlinewidth(10)"];
s1293 [fontcolor=white, style="setlinewidth(10)"];
s2243 [fontcolor=white, style="setlinewidth(10)"];
s5274 [fontcolor=white, style="setlinewidth(10)"];
s1115 [fontcolor=white, style="setlinewidth(10)"];
s6872 [fontcolor=white, style="setlinewidth(10)"];
s38 [fontcolor=white, style="setlinewidth(10)"];
s1753 [fontcolor=white, style="setlinewidth(10)"];
5571 [label = "-10", style="setlinewidth(10)"];
s2154 [fontcolor=white, style="setlinewidth(10)"];
s3328 [fontcolor=white, style="setlinewidth(10)"];
s5375 [fontcolor=white, style="setlinewidth(10)"];
2756 [label = "-544", style="setlinewidth(10)"];
s9144 [fontcolor=white, style="setlinewidth(10)"];
6888 [label = "-173", style="setlinewidth(10)"];
s4999 [fontcolor=white, style="setlinewidth(10)"];
3888 [fontcolor=white, style="setlinewidth(10)"];
s2890 [fontcolor=white, style="setlinewidth(10)"];
s4921 [fontcolor=white, style="setlinewidth(10)"];
s179 [fontcolor=white, style="setlinewidth(10)"];
s495 [fontcolor=white, style="setlinewidth(10)"];
s3934 [fontcolor=white, style="setlinewidth(10)"];
s4316 [fontcolor=white, style="setlinewidth(10)"];
s5274 [fontcolor=white, style="setlinewidth(10)"];
1091 [label = "307", style="setlinewidth(10)"];
s7678 [fontcolor=white, style="setlinewidth(10)"];
s1932 [fontcolor=white, style="setlinewidth(10)"];
s8145 [fontcolor=white, style="setlinewidth(10)"];
s4533 [fontcolor=white, style="setlinewidth(10)"];
s4375 [fontcolor=white, style="setlinewidth(10)"];
s5133 [fontcolor=white, style="setlinewidth(10)"];
4902 [label = "319", style="setlinewidth(10)"];
1896 [fontcolor=white, style="setlinewidth(10)"];
s1605 [fontcolor=white, style="setlinewidth(10)"];
s5236 [fontcolor=white, style="setlinewidth(10)"];
1387 [label = "504", style="setlinewidth(10)"];
s4533 [fontcolor=white, style="setlinewidth(10)"];
s7732 [fontcolor=white, style="setlinewidth(10)"];
s7159 [fontcolor=white, style="setlinewidth(10)"];
2484 [fontcolor=white, style="setlinewidth(10)"];
s7964 [fontcolor=white, style="setlinewidth(10)"];
1972 [label = "-575", style="setlinewidth(10)"];
s9153 [fontcolor=white, style="setlinewidth(10)"];
s5274 [fontcolor=white, style="setlinewidth(10)"];
s3205 [fontcolor=white, style="setlinewidth(10)"];
s3235 [fontcolor=white, style="setlinewidth(10)"];
s3247 [fontcolor=white, style="setlinewidth(10)"];
s5375 [fontcolor=white, style="setlinewidth(10)"];
298 [label = "403", style="setlinewidth(10)"];
361 [label = "8", style="setlinewidth(10)"];
6274 [fontcolor=white, style="setlinewidth(10)"];
s5091 [fontcolor=white, style="setlinewidth(10)"];
6478 [label = "-95", style="setlinewidth(10)"];
285 [label = "226", style="setlinewidth(10)"];
s7506 [fontcolor=white, style="setlinewidth(10)"];
s5274 [fontcolor=white, style="setlinewidth(10)"];
s9122 [fontcolor=white, style="setlinewidth(10)"];
2098 [fontcolor=white, style="setlinewidth(10)"];
180 [label = "458", style="setlinewidth(10)"];
s3205 [fontcolor=white, style="setlinewidth(10)"];
s3436 [fontcolor=white, style="setlinewidth(10)"];
s3247 [fontcolor=white, style="setlinewidth(10)"];
2584 [fontcolor=white, style="setlinewidth(10)"];
7663 [label = "-563", style="setlinewidth(10)"];
s72 [fontcolor=white, style="setlinewidth(10)"];
s5274 [fontcolor=white, style="setlinewidth(10)"];
s5274 [fontcolor=white, style="setlinewidth(10)"];
s5333 [fontcolor=white, style="setlinewidth(10)"];
5684 [label = "-455", style="setlinewidth(10)"];
7589 [label = "-513", style="setlinewidth(10)"];
7174 [label = "-287", style="setlinewidth(10)"];
s5274 [fontcolor=white, style="setlinewidth(10)"];
4883 [label = "315", style="setlinewidth(10)"];
s5046 [fontcolor=white, style="setlinewidth(10)"];
2695 [label = "-512", style="setlinewidth(10)"];
s4190 [fontcolor=white, style="setlinewidth(10)"];
s4674 [fontcolor=white, style="setlinewidth(10)"];
s5274 [fontcolor=white, style="setlinewidth(10)"];
274 [label = "409", style="setlinewidth(10)"];
5275 [label = "514", style="setlinewidth(10)"];
s2149 [fontcolor=white, style="setlinewidth(10)"];
s371 [fontcolor=white, style="setlinewidth(10)"];
s5158 [fontcolor=white, style="setlinewidth(10)"];
4540 [fontcolor=white, style="setlinewidth(10)"];
s9560 [fontcolor=white, style="setlinewidth(10)"];
s3000 [fontcolor=white, style="setlinewidth(10)"];
3028 [fontcolor=white, style="setlinewidth(10)"];
7299 [label = "-344", style="setlinewidth(10)"];
s1864 [fontcolor=white, style="setlinewidth(10)"];
s2424 [fontcolor=white, style="setlinewidth(10)"];
s1014 [fontcolor=white, style="setlinewidth(10)"];
s7487 [fontcolor=white, style="setlinewidth(10)"];
s7189 [fontcolor=white, style="setlinewidth(10)"];
s4790 [fontcolor=white, style="setlinewidth(10)"];
s8404 [fontcolor=white, style="setlinewidth(10)"];
s3064 [fontcolor=white, style="setlinewidth(10)"];
s4533 [fontcolor=white, style="setlinewidth(10)"];
s5274 [fontcolor=white, style="setlinewidth(10)"];
4368 [fontcolor=white, style="setlinewidth(10)"];
5654 [label = "-105", style="setlinewidth(10)"];
s4179 [fontcolor=white, style="setlinewidth(10)"];
1062 [fontcolor=white, style="setlinewidth(10)"];
1660 [label = "-118", style="setlinewidth(10)"];
7223 [label = "-313", style="setlinewidth(10)"];
s5322 [fontcolor=white, style="setlinewidth(10)"];
s2862 [fontcolor=white, style="setlinewidth(10)"];
4217 [fontcolor=white, style="setlinewidth(10)"];
s1915 [fontcolor=white, style="setlinewidth(10)"];
s4086 [fontcolor=white, style="setlinewidth(10)"];
s5071 [fontcolor=white, style="setlinewidth(10)"];
s3390 [fontcolor=white, style="setlinewidth(10)"];
s3813 [fontcolor=white, style="setlinewidth(10)"];
s4533 [fontcolor=white, style="setlinewidth(10)"];
s576 [fontcolor=white, style="setlinewidth(10)"];
7050 [label = "-242", style="setlinewidth(10)"];
s1626 [fontcolor=white, style="setlinewidth(10)"];
s7496 [fontcolor=white, style="setlinewidth(10)"];
s5172 [fontcolor=white, style="setlinewidth(10)"];
2870 [fontcolor=white, style="setlinewidth(10)"];
s1685 [fontcolor=white, style="setlinewidth(10)"];
s6347 [fontcolor=white, style="setlinewidth(10)"];
s5274 [fontcolor=white, style="setlinewidth(10)"];
7448 [fontcolor=white, style="setlinewidth(10)"];
s3544 [fontcolor=white, style="setlinewidth(10)"];
s7527 [fontcolor=white, style="setlinewidth(10)"];
s7619 [fontcolor=white, style="setlinewidth(10)"];
s2125 [fontcolor=white, style="setlinewidth(10)"];
s1685 [fontcolor=white, style="setlinewidth(10)"];
s8909 [fontcolor=white, style="setlinewidth(10)"];
s4533 [fontcolor=white, style="setlinewidth(10)"];
s4533 [fontcolor=white, style="setlinewidth(10)"];
s8222 [fontcolor=white, style="setlinewidth(10)"];
6668 [fontcolor=white, style="setlinewidth(10)"];
s3356 [fontcolor=white, style="setlinewidth(10)"];
s4533 [fontcolor=white, style="setlinewidth(10)"];
s8643 [fontcolor=white, style="setlinewidth(10)"];
s585 [fontcolor=white, style="setlinewidth(10)"];
s7306 [fontcolor=white, style="setlinewidth(10)"];
s5288 [fontcolor=white, style="setlinewidth(10)"];
s4533 [fontcolor=white, style="setlinewidth(10)"];
s7866 [fontcolor=white, style="setlinewidth(10)"];
s3224 [fontcolor=white, style="setlinewidth(10)"];
2952 [label = "-236", style="setlinewidth(10)"];
s3205 [fontcolor=white, style="setlinewidth(10)"];
s8222 [fontcolor=white, style="setlinewidth(10)"];
s8917 [fontcolor=white, style="setlinewidth(10)"];
s8454 [fontcolor=white, style="setlinewidth(10)"];
s5375 [fontcolor=white, style="setlinewidth(10)"];
5930 [label = "-387", style="setlinewidth(10)"];
s7841 [fontcolor=white, style="setlinewidth(10)"];
s3235 [fontcolor=white, style="setlinewidth(10)"];
s5274 [fontcolor=white, style="setlinewidth(10)"];
s4533 [fontcolor=white, style="setlinewidth(10)"];
s239 [fontcolor=white, style="setlinewidth(10)"];
7464 [label = "-425", style="setlinewidth(10)"];
s3205 [fontcolor=white, style="setlinewidth(10)"];
s2762 [fontcolor=white, style="setlinewidth(10)"];
6652 [label = "-118", style="setlinewidth(10)"];
s5091 [fontcolor=white, style="setlinewidth(10)"];
s5124 [fontcolor=white, style="setlinewidth(10)"];
s5274 [fontcolor=white, style="setlinewidth(10)"];
s7928 [fontcolor=white, style="setlinewidth(10)"];
s532 [fontcolor=white, style="setlinewidth(10)"];
s4533 [fontcolor=white, style="setlinewidth(10)"];
1491 [fontcolor=white, style="setlinewidth(10)"];
s5375 [fontcolor=white, style="setlinewidth(10)"];
s7897 [fontcolor=white, style="setlinewidth(10)"];
s5274 [fontcolor=white, style="setlinewidth(10)"];
s7678 [fontcolor=white, style="setlinewidth(10)"];
s4712 [fontcolor=white, style="setlinewidth(10)"];
7421 [label = "-403", style="setlinewidth(10)"];
5119 [label = "417", style="setlinewidth(10)"];
s5333 [fontcolor=white, style="setlinewidth(10)"];
s3904 [fontcolor=white, style="setlinewidth(10)"];
s5392 [fontcolor=white, style="setlinewidth(10)"];
s209 [fontcolor=white, style="setlinewidth(10)"];
s2395 [fontcolor=white, style="setlinewidth(10)"];
s5274 [fontcolor=white, style="setlinewidth(10)"];
3585 [label = "246", style="setlinewidth(10)"];
5259 [label = "504", style="setlinewidth(10)"];
102 [label = "443", style="setlinewidth(10)"];
s4086 [fontcolor=white, style="setlinewidth(10)"];
s8222 [fontcolor=white, style="setlinewidth(10)"];
s3986 [fontcolor=white, style="setlinewidth(10)"];
s5158 [fontcolor=white, style="setlinewidth(10)"];
s3911 [fontcolor=white, style="setlinewidth(10)"];
s4273 [fontcolor=white, style="setlinewidth(10)"];
s7191 [fontcolor=white, style="setlinewidth(10)"];
s5274 [fontcolor=white, style="setlinewidth(10)"];
3928 [label = "106", style="setlinewidth(10)"];
2389 [fontcolor=white, style="setlinewidth(10)"];
s950 [fontcolor=white, style="setlinewidth(10)"];
2916 [fontcolor=white, style="setlinewidth(10)"];
s5274 [fontcolor=white, style="setlinewidth(10)"];
7041 [label = "-234", style="setlinewidth(10)"];
s406 [fontcolor=white, style="setlinewidth(10)"];
s4533 [fontcolor=white, style="setlinewidth(10)"];
s4207 [fontcolor=white, style="setlinewidth(10)"];
s7732 [fontcolor=white, style="setlinewidth(10)"];
s935 [fontcolor=white, style="setlinewidth(10)"];
7445 [label = "-416", style="setlinewidth(10)"];
s3076 [fontcolor=white, style="setlinewidth(10)"];
s3064 [fontcolor=white, style="setlinewidth(10)"];
1441 [fontcolor=white, style="setlinewidth(10)"];
s4533 [fontcolor=white, style="setlinewidth(10)"];
s5274 [fontcolor=white, style="setlinewidth(10)"];
s4212 [fontcolor=white, style="setlinewidth(10)"];
5867 [fontcolor=white, style="setlinewidth(10)"];
731 [fontcolor=white, style="setlinewidth(10)"];
109 [label = "8", style="setlinewidth(10)"];
s7753 [fontcolor=white, style="setlinewidth(10)"];
s7678 [fontcolor=white, style="setlinewidth(10)"];
2982 [label = "-468", style="setlinewidth(10)"];
s3667 [fontcolor=white, style="setlinewidth(10)"];
s7935 [fontcolor=white, style="setlinewidth(10)"];
3606 [label = "411", style="setlinewidth(10)"];
2369 [fontcolor=white, style="setlinewidth(10)"];
s5193 [fontcolor=white, style="setlinewidth(10)"];
s4375 [fontcolor=white, style="setlinewidth(10)"];
s5274 [fontcolor=white, style="setlinewidth(10)"];
s6281 [fontcolor=white, style="setlinewidth(10)"];
1361 [label = "617", style="setlinewidth(10)"];
5163 [label = "448", style="setlinewidth(10)"];
s3000 [fontcolor=white, style="setlinewidth(10)"];
1087 [fontcolor=white, style="setlinewidth(10)"];
3031 [label = "-104", style="setlinewidth(10)"];
s8158 [fontcolor=white, style="setlinewidth(10)"];
s4265 [fontcolor=white, style="setlinewidth(10)"];
s5507 [fontcolor=white, style="setlinewidth(10)"];
2950 [fontcolor=white, style="setlinewidth(10)"];
4512 [fontcolor=white, style="setlinewidth(10)"];
s6347 [fontcolor=white, style="setlinewidth(10)"];
s6273 [fontcolor=white, style="setlinewidth(10)"];
s1867 [fontcolor=white, style="setlinewidth(10)"];
s8132 [fontcolor=white, style="setlinewidth(10)"];
s7881 [fontcolor=white, style="setlinewidth(10)"];
s4694 [fontcolor=white, style="setlinewidth(10)"];
5819 [label = "-488", style="setlinewidth(10)"];
3042 [fontcolor=white, style="setlinewidth(10)"];
s7295 [fontcolor=white, style="setlinewidth(10)"];
s2125 [fontcolor=white, style="setlinewidth(10)"];
s478 [fontcolor=white, style="setlinewidth(10)"];
s4533 [fontcolor=white, style="setlinewidth(10)"];
s9571 [fontcolor=white, style="setlinewidth(10)"];
s5288 [fontcolor=white, style="setlinewidth(10)"];
1709 [fontcolor=white, style="setlinewidth(10)"];
178 [label = "461", style="setlinewidth(10)"];
6378 [fontcolor=white, style="setlinewidth(10)"];
s7732 [fontcolor=white, style="setlinewidth(10)"];
s5212 [fontcolor=white, style="setlinewidth(10)"];
s3000 [fontcolor=white, style="setlinewidth(10)"];
s5274 [fontcolor=white, style="setlinewidth(10)"];
s1944 [fontcolor=white, style="setlinewidth(10)"];
s5940 [fontcolor=white, style="setlinewidth(10)"];
s4533 [fontcolor=white, style="setlinewidth(10)"];
3034 [fontcolor=white, style="setlinewidth(10)"];
1830 [label = "90", style="setlinewidth(10)"];
s7366 [fontcolor=white, style="setlinewidth(10)"];
s8132 [fontcolor=white, style="setlinewidth(10)"];
s9481 [fontcolor=white, style="setlinewidth(10)"];
s4370 [fontcolor=white, style="setlinewidth(10)"];
s1666 [fontcolor=white, style="setlinewidth(10)"];
s7611 [fontcolor=white, style="setlinewidth(10)"];
s3120 [fontcolor=white, style="setlinewidth(10)"];
5157 [label = "442", style="setlinewidth(10)"];
s3795 [fontcolor=white, style="setlinewidth(10)"];
7335 [label = "-366", style="setlinewidth(10)"];
5923 [label = "-568", style="setlinewidth(10)"];
2924 [fontcolor=white, style="setlinewidth(10)"];
5690 [label = "-461", style="setlinewidth(10)"];
4042 [fontcolor=white, style="setlinewidth(10)"];
7195 [label = "-298", style="setlinewidth(10)"];
s3901 [fontcolor=white, style="setlinewidth(10)"];
s4214 [fontcolor=white, style="setlinewidth(10)"];
435 [label = "15", style="setlinewidth(10)"];
3717 [fontcolor=white, style="setlinewidth(10)"];
5370 [label = "560", style="setlinewidth(10)"];
s7775 [fontcolor=white, style="setlinewidth(10)"];
5173 [label = "458", style="setlinewidth(10)"];
s5274 [fontcolor=white, style="setlinewidth(10)"];
s5158 [fontcolor=white, style="setlinewidth(10)"];
711 [fontcolor=white, style="setlinewidth(10)"];
404 [fontcolor=white, style="setlinewidth(10)"];
s3674 [fontcolor=white, style="setlinewidth(10)"];
3935 [label = "113", style="setlinewidth(10)"];
s4533 [fontcolor=white, style="setlinewidth(10)"];
s4488 [fontcolor=white, style="setlinewidth(10)"];
s3224 [fontcolor=white, style="setlinewidth(10)"];
s1034 [fontcolor=white, style="setlinewidth(10)"];
s5274 [fontcolor=white, style="setlinewidth(10)"];
s2947 [fontcolor=white, style="setlinewidth(10)"];
2368 [fontcolor=white, style="setlinewidth(10)"];
s4921 [fontcolor=white, style="setlinewidth(10)"];
s2243 [fontcolor=white, style="setlinewidth(10)"];
s478 [fontcolor=white, style="setlinewidth(10)"];
s4360 [fontcolor=white, style="setlinewidth(10)"];
s3235 [fontcolor=white, style="setlinewidth(10)"];
5281 [label = "519", style="setlinewidth(10)"];
s2890 [fontcolor=white, style="setlinewidth(10)"];
s1034 [fontcolor=white, style="setlinewidth(10)"];
s5007 [fontcolor=white, style="setlinewidth(10)"];
s3456 [fontcolor=white, style="setlinewidth(10)"];
1728 [fontcolor=white, style="setlinewidth(10)"];
s911 [fontcolor=white, style="setlinewidth(10)"];
s3146 [fontcolor=white, style="setlinewidth(10)"];
s1867 [fontcolor=white, style="setlinewidth(10)"];
s3667 [fontcolor=white, style="setlinewidth(10)"];
2090 [label = "-291", style="setlinewidth(10)"];
754 [fontcolor=white, style="setlinewidth(10)"];
1851 [label = "254", style="setlinewidth(10)"];
7463 [label = "-424", style="setlinewidth(10)"];
s4696 [fontcolor=white, style="setlinewidth(10)"];
s4533 [fontcolor=white, style="setlinewidth(10)"];
s532 [fontcolor=white, style="setlinewidth(10)"];
6415 [fontcolor=white, style="setlinewidth(10)"];
s2541 [fontcolor=white, style="setlinewidth(10)"];
s4533 [fontcolor=white, style="setlinewidth(10)"];
2476 [fontcolor=white, style="setlinewidth(10)"];
s4533 [fontcolor=white, style="setlinewidth(10)"];
s4533 [fontcolor=white, style="setlinewidth(10)"];
2097 [fontcolor=white, style="setlinewidth(10)"];
s4447 [fontcolor=white, style="setlinewidth(10)"];
s4179 [fontcolor=white, style="setlinewidth(10)"];
4541 [fontcolor=white, style="setlinewidth(10)"];
s5007 [fontcolor=white, style="setlinewidth(10)"];
2927 [fontcolor=white, style="setlinewidth(10)"];
s4533 [fontcolor=white, style="setlinewidth(10)"];
s5274 [fontcolor=white, style="setlinewidth(10)"];
s4405 [fontcolor=white, style="setlinewidth(10)"];
5362 [label = "552", style="setlinewidth(10)"];
s8222 [fontcolor=white, style="setlinewidth(10)"];
s8177 [fontcolor=white, style="setlinewidth(10)"];
s2136 [fontcolor=white, style="setlinewidth(10)"];
s1835 [fontcolor=white, style="setlinewidth(10)"];
s5274 [fontcolor=white, style="setlinewidth(10)"];
1359 [label = "365", style="setlinewidth(10)"];
s5274 [fontcolor=white, style="setlinewidth(10)"];
s4533 [fontcolor=white, style="setlinewidth(10)"];
s209 [fontcolor=white, style="setlinewidth(10)"];
s7775 [fontcolor=white, style="setlinewidth(10)"];
7168 [fontcolor=white, style="setlinewidth(10)"];
s5274 [fontcolor=white, style="setlinewidth(10)"];
s72 [fontcolor=white, style="setlinewidth(10)"];
s7306 [fontcolor=white, style="setlinewidth(10)"];
3312 [label = "593", style="setlinewidth(10)"];
s5322 [fontcolor=white, style="setlinewidth(10)"];
s532 [fontcolor=white, style="setlinewidth(10)"];
3559 [fontcolor=white, style="setlinewidth(10)"];
s8158 [fontcolor=white, style="setlinewidth(10)"];
s9718 [fontcolor=white, style="setlinewidth(10)"];
4609 [label = "254", style="setlinewidth(10)"];
5675 [label = "-446", style="setlinewidth(10)"];
s8447 [fontcolor=white, style="setlinewidth(10)"];
s5274 [fontcolor=white, style="setlinewidth(10)"];
2440 [fontcolor=white, style="setlinewidth(10)"];
s5274 [fontcolor=white, style="setlinewidth(10)"];
s5274 [fontcolor=white, style="setlinewidth(10)"];
4932 [label = "329", style="setlinewidth(10)"];
6585 [label = "-109", style="setlinewidth(10)"];
s4533 [fontcolor=white, style="setlinewidth(10)"];
s591 [fontcolor=white, style="setlinewidth(10)"];
s2136 [fontcolor=white, style="setlinewidth(10)"];
s3819 [fontcolor=white, style="setlinewidth(10)"];
3842 [label = "93", style="setlinewidth(10)"];
s123 [fontcolor=white, style="setlinewidth(10)"];
1442 [fontcolor=white, style="setlinewidth(10)"];
s7841 [fontcolor=white, style="setlinewidth(10)"];
1366 [fontcolor=white, style="setlinewidth(10)"];
s1753 [fontcolor=white, style="setlinewidth(10)"];
s4533 [fontcolor=white, style="setlinewidth(10)"];
s3431 [fontcolor=white, style="setlinewidth(10)"];
s1968 [fontcolor=white, style="setlinewidth(10)"];
s9396 [fontcolor=white, style="setlinewidth(10)"];
s2136 [fontcolor=white, style="setlinewidth(10)"];
s5274 [fontcolor=white, style="setlinewidth(10)"];
s7181 [fontcolor=white, style="setlinewidth(10)"];
s7295 [fontcolor=white, style="setlinewidth(10)"];
s1753 [fontcolor=white, style="setlinewidth(10)"];
s4243 [fontcolor=white, style="setlinewidth(10)"];
7298 [label = "-343", style="setlinewidth(10)"];
6421 [fontcolor=white, style="setlinewidth(10)"];
s5288 [fontcolor=white, style="setlinewidth(10)"];
s3361 [fontcolor=white, style="setlinewidth(10)"];
344 [label = "382", style="setlinewidth(10)"];
s987 [fontcolor=white, style="setlinewidth(10)"];
s23 [fontcolor=white, style="setlinewidth(10)"];
s1685 [fontcolor=white, style="setlinewidth(10)"];
s5953 [fontcolor=white, style="setlinewidth(10)"];
3056 [fontcolor=white, style="setlinewidth(10)"];
s4533 [fontcolor=white, style="setlinewidth(10)"];
3590 [label = "236", style="setlinewidth(10)"];
s7631 [fontcolor=white, style="setlinewidth(10)"];
s4437 [fontcolor=white, style="setlinewidth(10)"];
4187 [fontcolor=white, style="setlinewidth(10)"];
s1753 [fontcolor=white, style="setlinewidth(10)"];
s7935 [fontcolor=white, style="setlinewidth(10)"];
2888 [label = "-158", style="setlinewidth(10)"];
s4437 [fontcolor=white, style="setlinewidth(10)"];
s2915 [fontcolor=white, style="setlinewidth(10)"];
s2154 [fontcolor=white, style="setlinewidth(10)"];
5822 [label = "-598", style="setlinewidth(10)"];
7595 [label = "-518", style="setlinewidth(10)"];
s3017 [fontcolor=white, style="setlinewidth(10)"];
s8150 [fontcolor=white, style="setlinewidth(10)"];
s7306 [fontcolor=white, style="setlinewidth(10)"];
s5274 [fontcolor=white, style="setlinewidth(10)"];
s922 [fontcolor=white, style="setlinewidth(10)"];
1073 [label = "85", style="setlinewidth(10)"];
s5274 [fontcolor=white, style="setlinewidth(10)"];
s1552 [fontcolor=white, style="setlinewidth(10)"];
s5274 [fontcolor=white, style="setlinewidth(10)"];
s4533 [fontcolor=white, style="setlinewidth(10)"];
s5274 [fontcolor=white, style="setlinewidth(10)"];
s8165 [fontcolor=white, style="setlinewidth(10)"];
s1394 [fontcolor=white, style="setlinewidth(10)"];
s371 [fontcolor=white, style="setlinewidth(10)"];
s8222 [fontcolor=white, style="setlinewidth(10)"];
s4137 [fontcolor=white, style="setlinewidth(10)"];
s1959 [fontcolor=white, style="setlinewidth(10)"];
s3944 [fontcolor=white, style="setlinewidth(10)"];
s3979 [fontcolor=white, style="setlinewidth(10)"];
s371 [fontcolor=white, style="setlinewidth(10)"];
6431 [fontcolor=white, style="setlinewidth(10)"];
s7527 [fontcolor=white, style="setlinewidth(10)"];
s5375 [fontcolor=white, style="setlinewidth(10)"];
5057 [label = "382", style="setlinewidth(10)"];
5980 [label = "-17", style="setlinewidth(10)"];
s1394 [fontcolor=white, style="setlinewidth(10)"];
s7397 [fontcolor=white, style="setlinewidth(10)"];
s7544 [fontcolor=white, style="setlinewidth(10)"];
s7125 [fontcolor=white, style="setlinewidth(10)"];
5162 [label = "447", style="setlinewidth(10)"];
s5274 [fontcolor=white, style="setlinewidth(10)"];
s6224 [fontcolor=white, style="setlinewidth(10)"];
s3064 [fontcolor=white, style="setlinewidth(10)"];
s5274 [fontcolor=white, style="setlinewidth(10)"];
s7678 [fontcolor=white, style="setlinewidth(10)"];
6187 [fontcolor=white, style="setlinewidth(10)"];
1815 [fontcolor=white, style="setlinewidth(10)"];
s8397 [fontcolor=white, style="setlinewidth(10)"];
s7159 [fontcolor=white, style="setlinewidth(10)"];
s4310 [fontcolor=white, style="setlinewidth(10)"];
6240 [fontcolor=white, style="setlinewidth(10)"];
s4717 [fontcolor=white, style="setlinewidth(10)"];
s1711 [fontcolor=white, style="setlinewidth(10)"];
s7518 [fontcolor=white, style="setlinewidth(10)"];
s3979 [fontcolor=white, style="setlinewidth(10)"];
s5091 [fontcolor=white, style="setlinewidth(10)"];
s5375 [fontcolor=white, style="setlinewidth(10)"];
7508 [label = "-467", style="setlinewidth(10)"];
s4921 [fontcolor=white, style="setlinewidth(10)"];
6235 [fontcolor=white, style="setlinewidth(10)"];
s7732 [fontcolor=white, style="setlinewidth(10)"];
s4590 [fontcolor=white, style="setlinewidth(10)"];
6373 [fontcolor=white, style="setlinewidth(10)"];
s5274 [fontcolor=white, style="setlinewidth(10)"];
s4717 [fontcolor=white, style="setlinewidth(10)"];
7664 [label = "-564", style="setlinewidth(10)"];
s3404 [fontcolor=white, style="setlinewidth(10)"];
6247 [label = "-313", style="setlinewidth(10)"];
s1325 [fontcolor=white, style="setlinewidth(10)"];
s4533 [fontcolor=white, style="setlinewidth(10)"];
2915 [label = "-238", style="setlinewidth(10)"];
7042 [label = "-235", style="setlinewidth(10)"];
3618 [label = "234", style="setlinewidth(10)"];
181 [label = "454", style="setlinewidth(10)"];
4573 [fontcolor=white, style="setlinewidth(10)"];
5417 [label = "584", style="setlinewidth(10)"];
5670 [label = "-441", style="setlinewidth(10)"];
s4533 [fontcolor=white, style="setlinewidth(10)"];
s1826 [fontcolor=white, style="setlinewidth(10)"];
s5274 [fontcolor=white, style="setlinewidth(10)"];
s6338 [fontcolor=white, style="setlinewidth(10)"];
s8536 [fontcolor=white, style="setlinewidth(10)"];
1168 [fontcolor=white, style="setlinewidth(10)"];
s3993 [fontcolor=white, style="setlinewidth(10)"];
s72 [fontcolor=white, style="setlinewidth(10)"];
s4533 [fontcolor=white, style="setlinewidth(10)"];
1045 [fontcolor=white, style="setlinewidth(10)"];
s4533 [fontcolor=white, style="setlinewidth(10)"];
s3926 [fontcolor=white, style="setlinewidth(10)"];
s2672 [fontcolor=white, style="setlinewidth(10)"];
s4533 [fontcolor=white, style="setlinewidth(10)"];
6407 [fontcolor=white, style="setlinewidth(10)"];
s4533 [fontcolor=white, style="setlinewidth(10)"];
s4137 [fontcolor=white, style="setlinewidth(10)"];
s7678 [fontcolor=white, style="setlinewidth(10)"];
s3000 [fontcolor=white, style="setlinewidth(10)"];
s2180 [fontcolor=white, style="setlinewidth(10)"];
s3827 [fontcolor=white, style="setlinewidth(10)"];
2428 [fontcolor=white, style="setlinewidth(10)"];
195 [label = "464", style="setlinewidth(10)"];
s4664 [fontcolor=white, style="setlinewidth(10)"];
s5274 [fontcolor=white, style="setlinewidth(10)"];
s2624 [fontcolor=white, style="setlinewidth(10)"];
1417 [fontcolor=white, style="setlinewidth(10)"];
s8300 [fontcolor=white, style="setlinewidth(10)"];
s5274 [fontcolor=white, style="setlinewidth(10)"];
5748 [label = "-10", style="setlinewidth(10)"];
s2724 [fontcolor=white, style="setlinewidth(10)"];
155 [label = "451", style="setlinewidth(10)"];
s4921 [fontcolor=white, style="setlinewidth(10)"];
5693 [label = "-110", style="setlinewidth(10)"];
s5212 [fontcolor=white, style="setlinewidth(10)"];
s7611 [fontcolor=white, style="setlinewidth(10)"];
s562 [fontcolor=white, style="setlinewidth(10)"];
3244 [fontcolor=white, style="setlinewidth(10)"];
s317 [fontcolor=white, style="setlinewidth(10)"];
7482 [label = "-442", style="setlinewidth(10)"];
5377 [fontcolor=white, style="setlinewidth(10)"];
s5274 [fontcolor=white, style="setlinewidth(10)"];
s5387 [fontcolor=white, style="setlinewidth(10)"];
s5036 [fontcolor=white, style="setlinewidth(10)"];
s4533 [fontcolor=white, style="setlinewidth(10)"];
s3205 [fontcolor=white, style="setlinewidth(10)"];
7301 [label = "-346", style="setlinewidth(10)"];
s5007 [fontcolor=white, style="setlinewidth(10)"];
s5046 [fontcolor=white, style="setlinewidth(10)"];
s3849 [fontcolor=white, style="setlinewidth(10)"];
s1034 [fontcolor=white, style="setlinewidth(10)"];
s5402 [fontcolor=white, style="setlinewidth(10)"];
s2947 [fontcolor=white, style="setlinewidth(10)"];
s371 [fontcolor=white, style="setlinewidth(10)"];
1343 [fontcolor=white, style="setlinewidth(10)"];
s4171 [fontcolor=white, style="setlinewidth(10)"];
s297 [fontcolor=white, style="setlinewidth(10)"];
s4533 [fontcolor=white, style="setlinewidth(10)"];
6398 [fontcolor=white, style="setlinewidth(10)"];
s8664 [fontcolor=white, style="setlinewidth(10)"];
s2418 [fontcolor=white, style="setlinewidth(10)"];
s5107 [fontcolor=white, style="setlinewidth(10)"];
s5007 [fontcolor=white, style="setlinewidth(10)"];
7497 [label = "-457", style="setlinewidth(10)"];
6469 [fontcolor=white, style="setlinewidth(10)"];
2375 [fontcolor=white, style="setlinewidth(10)"];
s4533 [fontcolor=white, style="setlinewidth(10)"];
s3017 [fontcolor=white, style="setlinewidth(10)"];
s6923 [fontcolor=white, style="setlinewidth(10)"];
s7461 [fontcolor=white, style="setlinewidth(10)"];
s4533 [fontcolor=white, style="setlinewidth(10)"];
s4889 [fontcolor=white, style="setlinewidth(10)"];
s2599 [fontcolor=white, style="setlinewidth(10)"];
751 [label = "313", style="setlinewidth(10)"];
3223 [fontcolor=white, style="setlinewidth(10)"];
s2599 [fontcolor=white, style="setlinewidth(10)"];
2420 [fontcolor=white, style="setlinewidth(10)"];
s7678 [fontcolor=white, style="setlinewidth(10)"];
s2609 [fontcolor=white, style="setlinewidth(10)"];
s1394 [fontcolor=white, style="setlinewidth(10)"];
s56 [fontcolor=white, style="setlinewidth(10)"];
	17 -> s6961 [label = "", style="setlinewidth(10)", arrowsize = 10];
	s6961 -> s23 [label = "39(53)", weight=10,color=red, style="setlinewidth(30)", arrowsize = 10];
	s23 -> 24 [label = "38(54)", weight=10,color=red, style="setlinewidth(30)", arrowsize = 10];
	24 -> s38 [label = "51", style="setlinewidth(10)", arrowsize = 10];
	24 -> s38 [label = "31(53)", weight=10,color=red, style="setlinewidth(30)", arrowsize = 10];
	s38 -> 355 [label = "", style="setlinewidth(10)", arrowsize = 10];
	s38 -> 356 [label = "", style="setlinewidth(10)", arrowsize = 10];
	s38 -> s46 [label = "42(52)", weight=10,color=red, style="setlinewidth(30)", arrowsize = 10];
	s46 -> s56 [label = "39", style="setlinewidth(10)", arrowsize = 10];
	s46 -> s56 [label = "34(51)", weight=10,color=red, style="setlinewidth(30)", arrowsize = 10];
	s56 -> s495 [label = "114(52)", weight=10,color=red, style="setlinewidth(30)", arrowsize = 10];
	s495 -> s72 [label = "46(53)", weight=10,color=red, style="setlinewidth(30)", arrowsize = 10];
	s72 -> s123 [label = "74(53)", weight=10,color=red, style="setlinewidth(30)", arrowsize = 10];
	s123 -> s128 [label = "63(53)", weight=10,color=red, style="setlinewidth(30)", arrowsize = 10];
	s128 -> 345 [label = "148", style="setlinewidth(10)", arrowsize = 10];
	s128 -> s130 [label = "112(50)", weight=10,color=red, style="setlinewidth(30)", arrowsize = 10];
	s130 -> s135 [label = "62(21)", weight=10,color=red, style="setlinewidth(30)", arrowsize = 10];
	s135 -> s179 [label = "34(21)", weight=10,color=red, style="setlinewidth(30)", arrowsize = 10];
	s179 -> s151 [label = "93(21)", weight=10,color=red, style="setlinewidth(30)", arrowsize = 10];
	s151 -> 106 [label = "", style="setlinewidth(10)", arrowsize = 10];
	s151 -> 105 [label = "", style="setlinewidth(10)", arrowsize = 10];
	s151 -> 104 [label = "", style="setlinewidth(10)", arrowsize = 10];
	s151 -> 88 [label = "", style="setlinewidth(10)", arrowsize = 10];
	s151 -> 89 [label = "", style="setlinewidth(10)", arrowsize = 10];
	s151 -> 90 [label = "", style="setlinewidth(10)", arrowsize = 10];
	s151 -> 91 [label = "", style="setlinewidth(10)", arrowsize = 10];
	s151 -> 92 [label = "", style="setlinewidth(10)", arrowsize = 10];
	s151 -> 93 [label = "", style="setlinewidth(10)", arrowsize = 10];
	s151 -> 94 [label = "", style="setlinewidth(10)", arrowsize = 10];
	s151 -> 95 [label = "", style="setlinewidth(10)", arrowsize = 10];
	s151 -> 96 [label = "", style="setlinewidth(10)", arrowsize = 10];
	s151 -> 97 [label = "", style="setlinewidth(10)", arrowsize = 10];
	s151 -> 98 [label = "", style="setlinewidth(10)", arrowsize = 10];
	s151 -> 102 [label = "", style="setlinewidth(10)", arrowsize = 10];
	s151 -> 103 [label = "", style="setlinewidth(10)", arrowsize = 10];
	s151 -> 101 [label = "", style="setlinewidth(10)", arrowsize = 10];
	s151 -> 108 [label = "", style="setlinewidth(10)", arrowsize = 10];
	s151 -> 109 [label = "", style="setlinewidth(10)", arrowsize = 10];
	s151 -> 110 [label = "", style="setlinewidth(10)", arrowsize = 10];
	s151 -> 111 [label = "", style="setlinewidth(10)", arrowsize = 10];
	s130 -> s209 [label = "52(29)", weight=10,color=red, style="setlinewidth(30)", arrowsize = 10];
	s209 -> s286 [label = "142(3)", weight=10,color=red, style="setlinewidth(30)", arrowsize = 10];
	s209 -> s218 [label = "30(24)", weight=10,color=red, style="setlinewidth(30)", arrowsize = 10];
	s218 -> 138 [label = "71(24)", weight=10,color=red, style="setlinewidth(30)", arrowsize = 10];
	138 -> 181 [label = "695", style="setlinewidth(10)", arrowsize = 10];
	138 -> s259 [label = "23(23)", weight=10,color=red, style="setlinewidth(30)", arrowsize = 10];
	s259 -> s244 [label = "24(16)", weight=10,color=red, style="setlinewidth(30)", arrowsize = 10];
	s244 -> s239 [label = "119(11)", weight=10,color=red, style="setlinewidth(30)", arrowsize = 10];
	s239 -> 158 [label = "32", style="setlinewidth(10)", arrowsize = 10];
	s239 -> 150 [label = "", style="setlinewidth(10)", arrowsize = 10];
	s239 -> 147 [label = "", style="setlinewidth(10)", arrowsize = 10];
	s239 -> 148 [label = "", style="setlinewidth(10)", arrowsize = 10];
	s239 -> 149 [label = "", style="setlinewidth(10)", arrowsize = 10];
	s239 -> 152 [label = "", style="setlinewidth(10)", arrowsize = 10];
	s239 -> 153 [label = "", style="setlinewidth(10)", arrowsize = 10];
	s239 -> 154 [label = "", style="setlinewidth(10)", arrowsize = 10];
	s239 -> 155 [label = "", style="setlinewidth(10)", arrowsize = 10];
	s239 -> 156 [label = "", style="setlinewidth(10)", arrowsize = 10];
	s239 -> 157 [label = "", style="setlinewidth(10)", arrowsize = 10];
	s244 -> 160 [label = "172", style="setlinewidth(10)", arrowsize = 10];
	s244 -> 167 [label = "", style="setlinewidth(10)", arrowsize = 10];
	s244 -> 166 [label = "", style="setlinewidth(10)", arrowsize = 10];
	s244 -> 164 [label = "", style="setlinewidth(10)", arrowsize = 10];
	s244 -> 165 [label = "", style="setlinewidth(10)", arrowsize = 10];
	s259 -> 180 [label = "28", style="setlinewidth(10)", arrowsize = 10];
	s259 -> 179 [label = "", style="setlinewidth(10)", arrowsize = 10];
	s259 -> 172 [label = "23", style="setlinewidth(10)", arrowsize = 10];
	s259 -> 173 [label = "", style="setlinewidth(10)", arrowsize = 10];
	s259 -> 175 [label = "", style="setlinewidth(10)", arrowsize = 10];
	s259 -> 177 [label = "", style="setlinewidth(10)", arrowsize = 10];
	s259 -> 178 [label = "", style="setlinewidth(10)", arrowsize = 10];
	s209 -> s270 [label = "85(2)", weight=10,color=red, style="setlinewidth(30)", arrowsize = 10];
	s270 -> 186 [label = "50(7)", weight=10,color=red, style="setlinewidth(30)", arrowsize = 10];
	186 -> 186 [label = "139", style="setlinewidth(10)", arrowsize = 10];
	186 -> s276 [label = "113(7)", weight=10,color=red, style="setlinewidth(30)", arrowsize = 10];
	s276 -> 197 [label = "", style="setlinewidth(10)", arrowsize = 10];
	s276 -> 189 [label = "23", style="setlinewidth(10)", arrowsize = 10];
	s276 -> 196 [label = "", style="setlinewidth(10)", arrowsize = 10];
	s276 -> 191 [label = "", style="setlinewidth(10)", arrowsize = 10];
	s276 -> 193 [label = "", style="setlinewidth(10)", arrowsize = 10];
	s276 -> 194 [label = "", style="setlinewidth(10)", arrowsize = 10];
	s276 -> 195 [label = "", style="setlinewidth(10)", arrowsize = 10];
	s286 -> s270 [label = "25(5)", weight=10,color=red, style="setlinewidth(30)", arrowsize = 10];
	s286 -> s289 [label = "493", style="setlinewidth(10)", arrowsize = 10];
	s289 -> 203 [label = "190(4)", weight=10,color=red, style="setlinewidth(30)", arrowsize = 10];
	203 -> 342 [label = "1162", style="setlinewidth(10)", arrowsize = 10];
	203 -> s478 [label = "261(3)", weight=10,color=red, style="setlinewidth(30)", arrowsize = 10];
	s478 -> s297 [label = "164(2)", weight=10,color=red, style="setlinewidth(30)", arrowsize = 10];
	s478 -> s297 [label = "29(9)", weight=10,color=red, style="setlinewidth(30)", arrowsize = 10];
	s297 -> 333 [label = "159(2)", weight=10,color=red, style="setlinewidth(30)", arrowsize = 10];
	s297 -> s446 [label = "37(10)", weight=10,color=red, style="setlinewidth(30)", arrowsize = 10];
	s446 -> s311 [label = "47", style="setlinewidth(10)", arrowsize = 10];
	s311 -> s314 [label = "39(3)", weight=10,color=red, style="setlinewidth(30)", arrowsize = 10];
	s314 -> s317 [label = "33", style="setlinewidth(10)", arrowsize = 10];
	s317 -> s371 [label = "91(2)", weight=10,color=red, style="setlinewidth(30)", arrowsize = 10];
	s371 -> s406 [label = "24(31)", weight=10,color=red, style="setlinewidth(30)", arrowsize = 10];
	s406 -> 298 [label = "", style="setlinewidth(10)", arrowsize = 10];
	s406 -> 297 [label = "", style="setlinewidth(10)", arrowsize = 10];
	s406 -> 277 [label = "", style="setlinewidth(10)", arrowsize = 10];
	s406 -> 264 [label = "", style="setlinewidth(10)", arrowsize = 10];
	s406 -> 265 [label = "", style="setlinewidth(10)", arrowsize = 10];
	s406 -> 266 [label = "", style="setlinewidth(10)", arrowsize = 10];
	s406 -> 267 [label = "", style="setlinewidth(10)", arrowsize = 10];
	s406 -> 268 [label = "", style="setlinewidth(10)", arrowsize = 10];
	s406 -> 270 [label = "", style="setlinewidth(10)", arrowsize = 10];
	s406 -> 271 [label = "", style="setlinewidth(10)", arrowsize = 10];
	s406 -> 272 [label = "", style="setlinewidth(10)", arrowsize = 10];
	s406 -> 273 [label = "", style="setlinewidth(10)", arrowsize = 10];
	s406 -> 274 [label = "", style="setlinewidth(10)", arrowsize = 10];
	s406 -> 275 [label = "", style="setlinewidth(10)", arrowsize = 10];
	s406 -> 276 [label = "", style="setlinewidth(10)", arrowsize = 10];
	s406 -> 280 [label = "", style="setlinewidth(10)", arrowsize = 10];
	s406 -> 281 [label = "", style="setlinewidth(10)", arrowsize = 10];
	s406 -> 282 [label = "", style="setlinewidth(10)", arrowsize = 10];
	s406 -> 283 [label = "", style="setlinewidth(10)", arrowsize = 10];
	s406 -> 284 [label = "", style="setlinewidth(10)", arrowsize = 10];
	s406 -> 285 [label = "", style="setlinewidth(10)", arrowsize = 10];
	s406 -> 286 [label = "", style="setlinewidth(10)", arrowsize = 10];
	s406 -> 287 [label = "", style="setlinewidth(10)", arrowsize = 10];
	s406 -> 288 [label = "", style="setlinewidth(10)", arrowsize = 10];
	s406 -> 289 [label = "", style="setlinewidth(10)", arrowsize = 10];
	s406 -> 290 [label = "", style="setlinewidth(10)", arrowsize = 10];
	s406 -> 292 [label = "", style="setlinewidth(10)", arrowsize = 10];
	s406 -> 293 [label = "", style="setlinewidth(10)", arrowsize = 10];
	s406 -> 294 [label = "", style="setlinewidth(10)", arrowsize = 10];
	s406 -> 295 [label = "", style="setlinewidth(10)", arrowsize = 10];
	s406 -> 296 [label = "", style="setlinewidth(10)", arrowsize = 10];
	s317 -> 302 [label = "21(3)", weight=10,color=red, style="setlinewidth(30)", arrowsize = 10];
	302 -> s423 [label = "29(4)", weight=10,color=red, style="setlinewidth(30)", arrowsize = 10];
	s423 -> s431 [label = "21(8)", weight=10,color=red, style="setlinewidth(30)", arrowsize = 10];
	s431 -> s371 [label = "57(8)", weight=10,color=red, style="setlinewidth(30)", arrowsize = 10];
	s314 -> 302 [label = "35", style="setlinewidth(10)", arrowsize = 10];
	s314 -> s317 [label = "67", style="setlinewidth(10)", arrowsize = 10];
	s446 -> s371 [label = "207", style="setlinewidth(10)", arrowsize = 10];
	s446 -> s423 [label = "96", style="setlinewidth(10)", arrowsize = 10];
	s446 -> s454 [label = "37(7)", weight=10,color=red, style="setlinewidth(30)", arrowsize = 10];
	s454 -> s423 [label = "21", style="setlinewidth(10)", arrowsize = 10];
	s454 -> s423 [label = "44(6)", weight=10,color=red, style="setlinewidth(30)", arrowsize = 10];
	s423 -> 330 [label = "55(4)", weight=10,color=red, style="setlinewidth(30)", arrowsize = 10];
	330 -> s371 [label = "77", style="setlinewidth(10)", arrowsize = 10];
	330 -> s371 [label = "98(3)", weight=10,color=red, style="setlinewidth(30)", arrowsize = 10];
	s297 -> s286 [label = "407(3)", weight=10,color=red, style="setlinewidth(30)", arrowsize = 10];
	333 -> s311 [label = "56", style="setlinewidth(10)", arrowsize = 10];
	333 -> s311 [label = "44", style="setlinewidth(10)", arrowsize = 10];
	s297 -> s371 [label = "317", style="setlinewidth(10)", arrowsize = 10];
	s297 -> s478 [label = "22(5)", weight=10,color=red, style="setlinewidth(30)", arrowsize = 10];
	s128 -> s289 [label = "823", style="setlinewidth(10)", arrowsize = 10];
	s128 -> 344 [label = "346", style="setlinewidth(10)", arrowsize = 10];
	345 -> s484 [label = "171(2)", weight=10,color=red, style="setlinewidth(30)", arrowsize = 10];
	s484 -> 347 [label = "26", style="setlinewidth(10)", arrowsize = 10];
	s484 -> 348 [label = "", style="setlinewidth(10)", arrowsize = 10];
	357 -> s6961 [label = "", style="setlinewidth(10)", arrowsize = 10];
	358 -> s6961 [label = "", style="setlinewidth(10)", arrowsize = 10];
	359 -> s6961 [label = "", style="setlinewidth(10)", arrowsize = 10];
	360 -> s6961 [label = "", style="setlinewidth(10)", arrowsize = 10];
	361 -> s6961 [label = "", style="setlinewidth(10)", arrowsize = 10];
	362 -> s6961 [label = "", style="setlinewidth(10)", arrowsize = 10];
	363 -> s6961 [label = "", style="setlinewidth(10)", arrowsize = 10];
	364 -> s6961 [label = "", style="setlinewidth(10)", arrowsize = 10];
	365 -> s505 [label = "", style="setlinewidth(10)", arrowsize = 10];
	s505 -> s562 [label = "32(15)", weight=10,color=red, style="setlinewidth(30)", arrowsize = 10];
	s562 -> s532 [label = "132(4)", weight=10,color=red, style="setlinewidth(30)", arrowsize = 10];
	s532 -> s371 [label = "32(8)", weight=10,color=red, style="setlinewidth(30)", arrowsize = 10];
	s562 -> 404 [label = "35(9)", weight=10,color=red, style="setlinewidth(30)", arrowsize = 10];
	404 -> s371 [label = "137", style="setlinewidth(10)", arrowsize = 10];
	404 -> s568 [label = "33(8)", weight=10,color=red, style="setlinewidth(30)", arrowsize = 10];
	s568 -> s585 [label = "172", style="setlinewidth(10)", arrowsize = 10];
	s568 -> s585 [label = "158", style="setlinewidth(10)", arrowsize = 10];
	s568 -> s585 [label = "117", style="setlinewidth(10)", arrowsize = 10];
	s568 -> s371 [label = "131", style="setlinewidth(10)", arrowsize = 10];
	s568 -> s576 [label = "29(4)", weight=10,color=red, style="setlinewidth(30)", arrowsize = 10];
	s576 -> s532 [label = "82(4)", weight=10,color=red, style="setlinewidth(30)", arrowsize = 10];
	s585 -> s371 [label = "23(3)", weight=10,color=red, style="setlinewidth(30)", arrowsize = 10];
	s562 -> s591 [label = "51(5)", weight=10,color=red, style="setlinewidth(30)", arrowsize = 10];
	s591 -> 423 [label = "86(2)", weight=10,color=red, style="setlinewidth(30)", arrowsize = 10];
	423 -> s371 [label = "56", style="setlinewidth(10)", arrowsize = 10];
	423 -> s371 [label = "126", style="setlinewidth(10)", arrowsize = 10];
	s591 -> 426 [label = "56(3)", weight=10,color=red, style="setlinewidth(30)", arrowsize = 10];
	426 -> s601 [label = "103", style="setlinewidth(10)", arrowsize = 10];
	426 -> s601 [label = "78(2)", weight=10,color=red, style="setlinewidth(30)", arrowsize = 10];
	s601 -> s317 [label = "39(3)", weight=10,color=red, style="setlinewidth(30)", arrowsize = 10];
	432 -> s505 [label = "", style="setlinewidth(10)", arrowsize = 10];
	433 -> s505 [label = "", style="setlinewidth(10)", arrowsize = 10];
	435 -> s505 [label = "", style="setlinewidth(10)", arrowsize = 10];
	436 -> s505 [label = "", style="setlinewidth(10)", arrowsize = 10];
	438 -> s505 [label = "", style="setlinewidth(10)", arrowsize = 10];
	439 -> s616 [label = "", style="setlinewidth(10)", arrowsize = 10];
	s616 -> s562 [label = "42(3)", weight=10,color=red, style="setlinewidth(30)", arrowsize = 10];
	444 -> s7189 [label = "", style="setlinewidth(10)", arrowsize = 10];
	s7189 -> s297 [label = "46(6)", weight=10,color=red, style="setlinewidth(30)", arrowsize = 10];
	448 -> s7189 [label = "", style="setlinewidth(10)", arrowsize = 10];
	683 -> s7215 [label = "", style="setlinewidth(10)", arrowsize = 10];
	s7215 -> s911 [label = "99(3)", weight=10,color=red, style="setlinewidth(30)", arrowsize = 10];
	s911 -> 686 [label = "69(2)", weight=10,color=red, style="setlinewidth(30)", arrowsize = 10];
	686 -> s911 [label = "90", style="setlinewidth(10)", arrowsize = 10];
	686 -> 711 [label = "290", style="setlinewidth(10)", arrowsize = 10];
	s911 -> 688 [label = "157(2)", weight=10,color=red, style="setlinewidth(30)", arrowsize = 10];
	688 -> 689 [label = "94(8)", weight=10,color=red, style="setlinewidth(30)", arrowsize = 10];
	689 -> 710 [label = "210", style="setlinewidth(10)", arrowsize = 10];
	689 -> s922 [label = "84(7)", weight=10,color=red, style="setlinewidth(30)", arrowsize = 10];
	s922 -> s940 [label = "62(3)", weight=10,color=red, style="setlinewidth(30)", arrowsize = 10];
	s922 -> s935 [label = "52(5)", weight=10,color=red, style="setlinewidth(30)", arrowsize = 10];
	s935 -> 704 [label = "24", style="setlinewidth(10)", arrowsize = 10];
	s935 -> 699 [label = "", style="setlinewidth(10)", arrowsize = 10];
	s935 -> 700 [label = "", style="setlinewidth(10)", arrowsize = 10];
	s935 -> 702 [label = "", style="setlinewidth(10)", arrowsize = 10];
	s935 -> 703 [label = "", style="setlinewidth(10)", arrowsize = 10];
	s940 -> 709 [label = "", style="setlinewidth(10)", arrowsize = 10];
	s940 -> 707 [label = "", style="setlinewidth(10)", arrowsize = 10];
	s940 -> 708 [label = "", style="setlinewidth(10)", arrowsize = 10];
	711 -> 712 [label = "55(2)", weight=10,color=red, style="setlinewidth(30)", arrowsize = 10];
	712 -> s922 [label = "43", style="setlinewidth(10)", arrowsize = 10];
	712 -> 713 [label = "93", style="setlinewidth(10)", arrowsize = 10];
	714 -> s7125 [label = "", style="setlinewidth(10)", arrowsize = 10];
	s7125 -> s950 [label = "65(8)", weight=10,color=red, style="setlinewidth(30)", arrowsize = 10];
	s950 -> 790 [label = "963", style="setlinewidth(10)", arrowsize = 10];
	s950 -> s963 [label = "47(7)", weight=10,color=red, style="setlinewidth(30)", arrowsize = 10];
	s963 -> 756 [label = "207", style="setlinewidth(10)", arrowsize = 10];
	s963 -> s1034 [label = "44(4)", weight=10,color=red, style="setlinewidth(30)", arrowsize = 10];
	s963 -> s1036 [label = "63(2)", weight=10,color=red, style="setlinewidth(30)", arrowsize = 10];
	s1034 -> 754 [label = "51(3)", weight=10,color=red, style="setlinewidth(30)", arrowsize = 10];
	s1034 -> 731 [label = "76(6)", weight=10,color=red, style="setlinewidth(30)", arrowsize = 10];
	731 -> 741 [label = "74", style="setlinewidth(10)", arrowsize = 10];
	731 -> s982 [label = "42(5)", weight=10,color=red, style="setlinewidth(30)", arrowsize = 10];
	s982 -> 688 [label = "28(6)", weight=10,color=red, style="setlinewidth(30)", arrowsize = 10];
	741 -> s987 [label = "86(2)", weight=10,color=red, style="setlinewidth(30)", arrowsize = 10];
	s987 -> 745 [label = "139", style="setlinewidth(10)", arrowsize = 10];
	s987 -> 747 [label = "88(5)", weight=10,color=red, style="setlinewidth(30)", arrowsize = 10];
	747 -> s997 [label = "24(4)", weight=10,color=red, style="setlinewidth(30)", arrowsize = 10];
	747 -> 753 [label = "24", style="setlinewidth(10)", arrowsize = 10];
	s997 -> 749 [label = "", style="setlinewidth(10)", arrowsize = 10];
	s997 -> 750 [label = "", style="setlinewidth(10)", arrowsize = 10];
	s997 -> 751 [label = "", style="setlinewidth(10)", arrowsize = 10];
	s997 -> 752 [label = "", style="setlinewidth(10)", arrowsize = 10];
	754 -> 755 [label = "251", style="setlinewidth(10)", arrowsize = 10];
	754 -> s1014 [label = "46(2)", weight=10,color=red, style="setlinewidth(30)", arrowsize = 10];
	755 -> 756 [label = "29(2)", weight=10,color=red, style="setlinewidth(30)", arrowsize = 10];
	756 -> 757 [label = "23(3)", weight=10,color=red, style="setlinewidth(30)", arrowsize = 10];
	757 -> 758 [label = "35", style="setlinewidth(10)", arrowsize = 10];
	757 -> 766 [label = "36(2)", weight=10,color=red, style="setlinewidth(30)", arrowsize = 10];
	758 -> 759 [label = "83(2)", weight=10,color=red, style="setlinewidth(30)", arrowsize = 10];
	759 -> 760 [label = "125", style="setlinewidth(10)", arrowsize = 10];
	759 -> 765 [label = "246", style="setlinewidth(10)", arrowsize = 10];
	760 -> s1009 [label = "143(3)", weight=10,color=red, style="setlinewidth(30)", arrowsize = 10];
	s1009 -> 762 [label = "", style="setlinewidth(10)", arrowsize = 10];
	s1009 -> 763 [label = "", style="setlinewidth(10)", arrowsize = 10];
	s1009 -> 764 [label = "", style="setlinewidth(10)", arrowsize = 10];
	766 -> 767 [label = "93(3)", weight=10,color=red, style="setlinewidth(30)", arrowsize = 10];
	767 -> 760 [label = "116(2)", weight=10,color=red, style="setlinewidth(30)", arrowsize = 10];
	767 -> 768 [label = "272", style="setlinewidth(10)", arrowsize = 10];
	s1014 -> 771 [label = "104(5)", weight=10,color=red, style="setlinewidth(30)", arrowsize = 10];
	771 -> s1034 [label = "62", style="setlinewidth(10)", arrowsize = 10];
	771 -> s1034 [label = "27(4)", weight=10,color=red, style="setlinewidth(30)", arrowsize = 10];
	s1036 -> 755 [label = "74", style="setlinewidth(10)", arrowsize = 10];
	s1036 -> s1040 [label = "399(2)", weight=10,color=red, style="setlinewidth(30)", arrowsize = 10];
	s1040 -> 787 [label = "", style="setlinewidth(10)", arrowsize = 10];
	s1040 -> 788 [label = "", style="setlinewidth(10)", arrowsize = 10];
	791 -> 711 [label = "303", style="setlinewidth(10)", arrowsize = 10];
	849 -> 850 [label = "96", style="setlinewidth(10)", arrowsize = 10];
	850 -> 851 [label = "39(3)", weight=10,color=red, style="setlinewidth(30)", arrowsize = 10];
	851 -> 866 [label = "461", style="setlinewidth(10)", arrowsize = 10];
	851 -> 852 [label = "39(2)", weight=10,color=red, style="setlinewidth(30)", arrowsize = 10];
	852 -> 853 [label = "113(4)", weight=10,color=red, style="setlinewidth(30)", arrowsize = 10];
	853 -> 854 [label = "65(2)", weight=10,color=red, style="setlinewidth(30)", arrowsize = 10];
	853 -> s987 [label = "114(2)", weight=10,color=red, style="setlinewidth(30)", arrowsize = 10];
	854 -> s1115 [label = "134(4)", weight=10,color=red, style="setlinewidth(30)", arrowsize = 10];
	s1115 -> s1117 [label = "351(4)", weight=10,color=red, style="setlinewidth(30)", arrowsize = 10];
	s1117 -> 864 [label = "29", style="setlinewidth(10)", arrowsize = 10];
	s1117 -> 863 [label = "57", style="setlinewidth(10)", arrowsize = 10];
	s1117 -> s1122 [label = "63(2)", weight=10,color=red, style="setlinewidth(30)", arrowsize = 10];
	s1122 -> 861 [label = "", style="setlinewidth(10)", arrowsize = 10];
	s1122 -> 862 [label = "", style="setlinewidth(10)", arrowsize = 10];
	867 -> s7201 [label = "", style="setlinewidth(10)", arrowsize = 10];
	s7201 -> 854 [label = "278(2)", weight=10,color=red, style="setlinewidth(30)", arrowsize = 10];
	893 -> s6192 [label = "", style="setlinewidth(10)", arrowsize = 10];
	s6192 -> 896 [label = "48(4)", weight=10,color=red, style="setlinewidth(30)", arrowsize = 10];
	896 -> 897 [label = "25(2)", weight=10,color=red, style="setlinewidth(30)", arrowsize = 10];
	896 -> 901 [label = "102(2)", weight=10,color=red, style="setlinewidth(30)", arrowsize = 10];
	897 -> 898 [label = "66(3)", weight=10,color=red, style="setlinewidth(30)", arrowsize = 10];
	898 -> 899 [label = "367", style="setlinewidth(10)", arrowsize = 10];
	898 -> 852 [label = "185(2)", weight=10,color=red, style="setlinewidth(30)", arrowsize = 10];
	899 -> 900 [label = "63(2)", weight=10,color=red, style="setlinewidth(30)", arrowsize = 10];
	900 -> s987 [label = "110", style="setlinewidth(10)", arrowsize = 10];
	900 -> s987 [label = "106", style="setlinewidth(10)", arrowsize = 10];
	901 -> 741 [label = "252", style="setlinewidth(10)", arrowsize = 10];
	901 -> 899 [label = "202", style="setlinewidth(10)", arrowsize = 10];
	1035 -> s1293 [label = "1885", style="setlinewidth(10)", arrowsize = 10];
	s1293 -> 1038 [label = "60(3)", weight=10,color=red, style="setlinewidth(30)", arrowsize = 10];
	1038 -> 1039 [label = "73(2)", weight=10,color=red, style="setlinewidth(30)", arrowsize = 10];
	1038 -> s1299 [label = "422", style="setlinewidth(10)", arrowsize = 10];
	1039 -> s1299 [label = "405", style="setlinewidth(10)", arrowsize = 10];
	1039 -> s1299 [label = "387", style="setlinewidth(10)", arrowsize = 10];
	s1299 -> 1043 [label = "59(4)", weight=10,color=red, style="setlinewidth(30)", arrowsize = 10];
	1043 -> s1307 [label = "619", style="setlinewidth(10)", arrowsize = 10];
	1043 -> 1044 [label = "132(3)", weight=10,color=red, style="setlinewidth(30)", arrowsize = 10];
	1044 -> 1045 [label = "462", style="setlinewidth(10)", arrowsize = 10];
	1044 -> 3800 [label = "142(2)", weight=10,color=red, style="setlinewidth(30)", arrowsize = 10];
	1045 -> s1307 [label = "27(2)", weight=10,color=red, style="setlinewidth(30)", arrowsize = 10];
	s1307 -> s1309 [label = "47(5)", weight=10,color=red, style="setlinewidth(30)", arrowsize = 10];
	s1309 -> 1050 [label = "85", style="setlinewidth(10)", arrowsize = 10];
	s1309 -> 1050 [label = "90(3)", weight=10,color=red, style="setlinewidth(30)", arrowsize = 10];
	s1309 -> s1321 [label = "517", style="setlinewidth(10)", arrowsize = 10];
	1050 -> 1051 [label = "211(4)", weight=10,color=red, style="setlinewidth(30)", arrowsize = 10];
	1051 -> 1052 [label = "26(3)", weight=10,color=red, style="setlinewidth(30)", arrowsize = 10];
	1051 -> s5507 [label = "65", style="setlinewidth(10)", arrowsize = 10];
	1052 -> 1053 [label = "22(2)", weight=10,color=red, style="setlinewidth(30)", arrowsize = 10];
	1052 -> s5507 [label = "72", style="setlinewidth(10)", arrowsize = 10];
	1053 -> s5507 [label = "73", style="setlinewidth(10)", arrowsize = 10];
	1053 -> s5507 [label = "66", style="setlinewidth(10)", arrowsize = 10];
	s5507 -> s1321 [label = "100(4)", weight=10,color=red, style="setlinewidth(30)", arrowsize = 10];
	s1321 -> s1325 [label = "83(6)", weight=10,color=red, style="setlinewidth(30)", arrowsize = 10];
	s1325 -> s1361 [label = "3326", style="setlinewidth(10)", arrowsize = 10];
	s1325 -> 1063 [label = "1079", style="setlinewidth(10)", arrowsize = 10];
	s1325 -> 1099 [label = "520", style="setlinewidth(10)", arrowsize = 10];
	s1325 -> 1098 [label = "2810", style="setlinewidth(10)", arrowsize = 10];
	s1325 -> 1062 [label = "1016", style="setlinewidth(10)", arrowsize = 10];
	s1325 -> 1066 [label = "1606", style="setlinewidth(10)", arrowsize = 10];
	1062 -> 1063 [label = "37(2)", weight=10,color=red, style="setlinewidth(30)", arrowsize = 10];
	1063 -> s1335 [label = "209(3)", weight=10,color=red, style="setlinewidth(30)", arrowsize = 10];
	s1335 -> 1087 [label = "461", style="setlinewidth(10)", arrowsize = 10];
	s1335 -> 1066 [label = "340", style="setlinewidth(10)", arrowsize = 10];
	s1335 -> 1083 [label = "322", style="setlinewidth(10)", arrowsize = 10];
	1066 -> 1067 [label = "62(2)", weight=10,color=red, style="setlinewidth(30)", arrowsize = 10];
	1067 -> 1068 [label = "1044", style="setlinewidth(10)", arrowsize = 10];
	1067 -> 1082 [label = "1282", style="setlinewidth(10)", arrowsize = 10];
	1068 -> s1361 [label = "170(3)", weight=10,color=red, style="setlinewidth(30)", arrowsize = 10];
	s1361 -> 1077 [label = "291", style="setlinewidth(10)", arrowsize = 10];
	s1361 -> s1346 [label = "167(5)", weight=10,color=red, style="setlinewidth(30)", arrowsize = 10];
	s1346 -> 1081 [label = "385", style="setlinewidth(10)", arrowsize = 10];
	s1346 -> 1073 [label = "382", style="setlinewidth(10)", arrowsize = 10];
	s1346 -> 1074 [label = "382", style="setlinewidth(10)", arrowsize = 10];
	s1346 -> 1076 [label = "379", style="setlinewidth(10)", arrowsize = 10];
	s1346 -> 1077 [label = "96", style="setlinewidth(10)", arrowsize = 10];
	1077 -> 1078 [label = "193(2)", weight=10,color=red, style="setlinewidth(30)", arrowsize = 10];
	1078 -> 1079 [label = "94", style="setlinewidth(10)", arrowsize = 10];
	1078 -> 1080 [label = "109", style="setlinewidth(10)", arrowsize = 10];
	1082 -> 1068 [label = "31(2)", weight=10,color=red, style="setlinewidth(30)", arrowsize = 10];
	1083 -> 1084 [label = "55(2)", weight=10,color=red, style="setlinewidth(30)", arrowsize = 10];
	1084 -> 1085 [label = "1789", style="setlinewidth(10)", arrowsize = 10];
	1084 -> 1085 [label = "1638", style="setlinewidth(10)", arrowsize = 10];
	1085 -> s1361 [label = "27(2)", weight=10,color=red, style="setlinewidth(30)", arrowsize = 10];
	1087 -> 1088 [label = "121(2)", weight=10,color=red, style="setlinewidth(30)", arrowsize = 10];
	1088 -> 1089 [label = "2004", style="setlinewidth(10)", arrowsize = 10];
	1088 -> 1089 [label = "100", style="setlinewidth(10)", arrowsize = 10];
	1089 -> 1090 [label = "276(2)", weight=10,color=red, style="setlinewidth(30)", arrowsize = 10];
	1090 -> 1091 [label = "1830", style="setlinewidth(10)", arrowsize = 10];
	1090 -> 1092 [label = "57", style="setlinewidth(10)", arrowsize = 10];
	1092 -> s1369 [label = "141(3)", weight=10,color=red, style="setlinewidth(30)", arrowsize = 10];
	s1369 -> 1094 [label = "", style="setlinewidth(10)", arrowsize = 10];
	s1369 -> 1096 [label = "25", style="setlinewidth(10)", arrowsize = 10];
	s1369 -> 1097 [label = "226", style="setlinewidth(10)", arrowsize = 10];
	1099 -> 1100 [label = "104(2)", weight=10,color=red, style="setlinewidth(30)", arrowsize = 10];
	1100 -> 1101 [label = "44", style="setlinewidth(10)", arrowsize = 10];
	1100 -> 1101 [label = "117", style="setlinewidth(10)", arrowsize = 10];
	1101 -> 1102 [label = "414(2)", weight=10,color=red, style="setlinewidth(30)", arrowsize = 10];
	1102 -> s4790 [label = "218", style="setlinewidth(10)", arrowsize = 10];
	1102 -> 1167 [label = "779", style="setlinewidth(10)", arrowsize = 10];
	s4790 -> s1394 [label = "29(14)", weight=10,color=red, style="setlinewidth(30)", arrowsize = 10];
	s1394 -> s5274 [label = "31(15)", weight=10,color=red, style="setlinewidth(30)", arrowsize = 10];
	s5274 -> 3598 [label = "67(2)", weight=10,color=red, style="setlinewidth(30)", arrowsize = 10];
	s5274 -> 1167 [label = "221", style="setlinewidth(10)", arrowsize = 10];
	1167 -> 1168 [label = "176(2)", weight=10,color=red, style="setlinewidth(30)", arrowsize = 10];
	1168 -> 1169 [label = "63", style="setlinewidth(10)", arrowsize = 10];
	1168 -> 1169 [label = "1390", style="setlinewidth(10)", arrowsize = 10];
	1169 -> 1170 [label = "58(2)", weight=10,color=red, style="setlinewidth(30)", arrowsize = 10];
	1170 -> 1082 [label = "1013", style="setlinewidth(10)", arrowsize = 10];
	1170 -> 1171 [label = "111", style="setlinewidth(10)", arrowsize = 10];
	s5274 -> s1534 [label = "26(11)", weight=10,color=red, style="setlinewidth(30)", arrowsize = 10];
	s1534 -> s1552 [label = "69(11)", weight=10,color=red, style="setlinewidth(30)", arrowsize = 10];
	s1552 -> s5274 [label = "57", style="setlinewidth(10)", arrowsize = 10];
	s1552 -> 1199 [label = "54", style="setlinewidth(10)", arrowsize = 10];
	s1552 -> 1195 [label = "56(3)", weight=10,color=red, style="setlinewidth(30)", arrowsize = 10];
	1195 -> 1197 [label = "121", style="setlinewidth(10)", arrowsize = 10];
	1195 -> 1196 [label = "54(2)", weight=10,color=red, style="setlinewidth(30)", arrowsize = 10];
	1196 -> 1197 [label = "134", style="setlinewidth(10)", arrowsize = 10];
	1196 -> 1215 [label = "740", style="setlinewidth(10)", arrowsize = 10];
	1197 -> 1198 [label = "101(2)", weight=10,color=red, style="setlinewidth(30)", arrowsize = 10];
	1198 -> 1199 [label = "114", style="setlinewidth(10)", arrowsize = 10];
	1198 -> s1592 [label = "50", style="setlinewidth(10)", arrowsize = 10];
	1199 -> 1200 [label = "126(2)", weight=10,color=red, style="setlinewidth(30)", arrowsize = 10];
	1200 -> 1201 [label = "149", style="setlinewidth(10)", arrowsize = 10];
	1200 -> 1210 [label = "222", style="setlinewidth(10)", arrowsize = 10];
	1201 -> 1202 [label = "155(2)", weight=10,color=red, style="setlinewidth(30)", arrowsize = 10];
	1202 -> s5274 [label = "82(3)", weight=10,color=red, style="setlinewidth(30)", arrowsize = 10];
	s5274 -> 1205 [label = "447", style="setlinewidth(10)", arrowsize = 10];
	1205 -> 1206 [label = "95(3)", weight=10,color=red, style="setlinewidth(30)", arrowsize = 10];
	1206 -> 1207 [label = "2224", style="setlinewidth(10)", arrowsize = 10];
	1206 -> 1208 [label = "81(2)", weight=10,color=red, style="setlinewidth(30)", arrowsize = 10];
	1208 -> 1209 [label = "63", style="setlinewidth(10)", arrowsize = 10];
	1208 -> s7125 [label = "49", style="setlinewidth(10)", arrowsize = 10];
	1210 -> s1578 [label = "136(2)", weight=10,color=red, style="setlinewidth(30)", arrowsize = 10];
	s1578 -> 1212 [label = "", style="setlinewidth(10)", arrowsize = 10];
	s1578 -> 1213 [label = "", style="setlinewidth(10)", arrowsize = 10];
	s1592 -> 1205 [label = "43(2)", weight=10,color=red, style="setlinewidth(30)", arrowsize = 10];
	1215 -> s1753 [label = "22(2)", weight=10,color=red, style="setlinewidth(30)", arrowsize = 10];
	s1753 -> 1217 [label = "34(3)", weight=10,color=red, style="setlinewidth(30)", arrowsize = 10];
	1217 -> 1218 [label = "105(4)", weight=10,color=red, style="setlinewidth(30)", arrowsize = 10];
	1218 -> 1219 [label = "2861", style="setlinewidth(10)", arrowsize = 10];
	1218 -> s1588 [label = "471(3)", weight=10,color=red, style="setlinewidth(30)", arrowsize = 10];
	s1588 -> s1592 [label = "203(3)", weight=10,color=red, style="setlinewidth(30)", arrowsize = 10];
	s1592 -> 1224 [label = "68(2)", weight=10,color=red, style="setlinewidth(30)", arrowsize = 10];
	1224 -> 1225 [label = "149", style="setlinewidth(10)", arrowsize = 10];
	1224 -> 1225 [label = "259", style="setlinewidth(10)", arrowsize = 10];
	1225 -> 1226 [label = "1076(2)", weight=10,color=red, style="setlinewidth(30)", arrowsize = 10];
	1226 -> 1227 [label = "136", style="setlinewidth(10)", arrowsize = 10];
	1226 -> 3330 [label = "1780", style="setlinewidth(10)", arrowsize = 10];
	1227 -> s1605 [label = "26(17)", weight=10,color=red, style="setlinewidth(30)", arrowsize = 10];
	s1605 -> s1610 [label = "29(17)", weight=10,color=red, style="setlinewidth(30)", arrowsize = 10];
	s1610 -> s1685 [label = "48(17)", weight=10,color=red, style="setlinewidth(30)", arrowsize = 10];
	s1685 -> s1753 [label = "276", style="setlinewidth(10)", arrowsize = 10];
	s1685 -> s1626 [label = "24(15)", weight=10,color=red, style="setlinewidth(30)", arrowsize = 10];
	s1626 -> s3521 [label = "84(15)", weight=10,color=red, style="setlinewidth(30)", arrowsize = 10];
	s3521 -> s1666 [label = "25(17)", weight=10,color=red, style="setlinewidth(30)", arrowsize = 10];
	s1666 -> s3795 [label = "2326", style="setlinewidth(10)", arrowsize = 10];
	s1666 -> s1685 [label = "28(15)", weight=10,color=red, style="setlinewidth(30)", arrowsize = 10];
	s1685 -> s1711 [label = "45(16)", weight=10,color=red, style="setlinewidth(30)", arrowsize = 10];
	s1711 -> s1753 [label = "38(16)", weight=10,color=red, style="setlinewidth(30)", arrowsize = 10];
	s1753 -> 3312 [label = "1678", style="setlinewidth(10)", arrowsize = 10];
	s1753 -> 1202 [label = "307", style="setlinewidth(10)", arrowsize = 10];
	s1753 -> s1789 [label = "22(14)", weight=10,color=red, style="setlinewidth(30)", arrowsize = 10];
	s1789 -> 1392 [label = "27(5)", weight=10,color=red, style="setlinewidth(30)", arrowsize = 10];
	s1789 -> 1389 [label = "478", style="setlinewidth(10)", arrowsize = 10];
	s1789 -> 1343 [label = "42(6)", weight=10,color=red, style="setlinewidth(30)", arrowsize = 10];
	1343 -> s1815 [label = "159", style="setlinewidth(10)", arrowsize = 10];
	1343 -> s1789 [label = "21(5)", weight=10,color=red, style="setlinewidth(30)", arrowsize = 10];
	s1789 -> s1800 [label = "38(6)", weight=10,color=red, style="setlinewidth(30)", arrowsize = 10];
	s1800 -> 1363 [label = "26", style="setlinewidth(10)", arrowsize = 10];
	s1800 -> 1347 [label = "34(2)", weight=10,color=red, style="setlinewidth(30)", arrowsize = 10];
	1347 -> 1348 [label = "309", style="setlinewidth(10)", arrowsize = 10];
	1347 -> 1349 [label = "24", style="setlinewidth(10)", arrowsize = 10];
	1349 -> s1804 [label = "222(2)", weight=10,color=red, style="setlinewidth(30)", arrowsize = 10];
	s1804 -> 1351 [label = "", style="setlinewidth(10)", arrowsize = 10];
	s1804 -> 1352 [label = "", style="setlinewidth(10)", arrowsize = 10];
	s1800 -> 1354 [label = "44(2)", weight=10,color=red, style="setlinewidth(30)", arrowsize = 10];
	s1800 -> s1815 [label = "186", style="setlinewidth(10)", arrowsize = 10];
	1354 -> 1355 [label = "381", style="setlinewidth(10)", arrowsize = 10];
	1354 -> s1815 [label = "187", style="setlinewidth(10)", arrowsize = 10];
	s1815 -> 1357 [label = "60(3)", weight=10,color=red, style="setlinewidth(30)", arrowsize = 10];
	1357 -> 1361 [label = "433", style="setlinewidth(10)", arrowsize = 10];
	1357 -> 1358 [label = "156(2)", weight=10,color=red, style="setlinewidth(30)", arrowsize = 10];
	1358 -> 1359 [label = "132", style="setlinewidth(10)", arrowsize = 10];
	1358 -> 1360 [label = "142", style="setlinewidth(10)", arrowsize = 10];
	1363 -> s1817 [label = "128(2)", weight=10,color=red, style="setlinewidth(30)", arrowsize = 10];
	s1817 -> 1385 [label = "4978", style="setlinewidth(10)", arrowsize = 10];
	s1817 -> 1366 [label = "222(2)", weight=10,color=red, style="setlinewidth(30)", arrowsize = 10];
	1366 -> 1367 [label = "85", style="setlinewidth(10)", arrowsize = 10];
	1366 -> 1368 [label = "28", style="setlinewidth(10)", arrowsize = 10];
	1367 -> 1368 [label = "54(2)", weight=10,color=red, style="setlinewidth(30)", arrowsize = 10];
	1368 -> 1369 [label = "168(3)", weight=10,color=red, style="setlinewidth(30)", arrowsize = 10];
	1369 -> 1385 [label = "37", style="setlinewidth(10)", arrowsize = 10];
	1369 -> s1826 [label = "320(2)", weight=10,color=red, style="setlinewidth(30)", arrowsize = 10];
	s1826 -> 1374 [label = "34(6)", weight=10,color=red, style="setlinewidth(30)", arrowsize = 10];
	1374 -> s1835 [label = "162(3)", weight=10,color=red, style="setlinewidth(30)", arrowsize = 10];
	1374 -> 1380 [label = "125(3)", weight=10,color=red, style="setlinewidth(30)", arrowsize = 10];
	s1835 -> 1379 [label = "", style="setlinewidth(10)", arrowsize = 10];
	s1835 -> 1377 [label = "", style="setlinewidth(10)", arrowsize = 10];
	s1835 -> 1378 [label = "", style="setlinewidth(10)", arrowsize = 10];
	1380 -> s1839 [label = "42(2)", weight=10,color=red, style="setlinewidth(30)", arrowsize = 10];
	1380 -> 1384 [label = "64", style="setlinewidth(10)", arrowsize = 10];
	s1839 -> 1382 [label = "", style="setlinewidth(10)", arrowsize = 10];
	s1839 -> 1383 [label = "", style="setlinewidth(10)", arrowsize = 10];
	1385 -> s1842 [label = "413(2)", weight=10,color=red, style="setlinewidth(30)", arrowsize = 10];
	s1842 -> 1387 [label = "", style="setlinewidth(10)", arrowsize = 10];
	s1842 -> 1388 [label = "", style="setlinewidth(10)", arrowsize = 10];
	s1789 -> 1391 [label = "1140", style="setlinewidth(10)", arrowsize = 10];
	1392 -> s1826 [label = "301", style="setlinewidth(10)", arrowsize = 10];
	1392 -> 1393 [label = "80(4)", weight=10,color=red, style="setlinewidth(30)", arrowsize = 10];
	1393 -> s1849 [label = "22(2)", weight=10,color=red, style="setlinewidth(30)", arrowsize = 10];
	1393 -> 3304 [label = "25(2)", weight=10,color=red, style="setlinewidth(30)", arrowsize = 10];
	s1849 -> 1397 [label = "53(2)", weight=10,color=red, style="setlinewidth(30)", arrowsize = 10];
	s1849 -> 1092 [label = "232(2)", weight=10,color=red, style="setlinewidth(30)", arrowsize = 10];
	1397 -> 1398 [label = "127", style="setlinewidth(10)", arrowsize = 10];
	1397 -> 3303 [label = "1070", style="setlinewidth(10)", arrowsize = 10];
	1398 -> 1399 [label = "204(2)", weight=10,color=red, style="setlinewidth(30)", arrowsize = 10];
	1399 -> 1400 [label = "52", style="setlinewidth(10)", arrowsize = 10];
	1399 -> 1401 [label = "81", style="setlinewidth(10)", arrowsize = 10];
	1400 -> 1401 [label = "30(2)", weight=10,color=red, style="setlinewidth(30)", arrowsize = 10];
	1401 -> 1402 [label = "43(3)", weight=10,color=red, style="setlinewidth(30)", arrowsize = 10];
	1402 -> 1403 [label = "149", style="setlinewidth(10)", arrowsize = 10];
	1402 -> s4735 [label = "100(2)", weight=10,color=red, style="setlinewidth(30)", arrowsize = 10];
	1403 -> s1864 [label = "41(7)", weight=10,color=red, style="setlinewidth(30)", arrowsize = 10];
	s1864 -> s1867 [label = "45(5)", weight=10,color=red, style="setlinewidth(30)", arrowsize = 10];
	s1864 -> s4735 [label = "37", style="setlinewidth(10)", arrowsize = 10];
	s1867 -> s1881 [label = "313(2)", weight=10,color=red, style="setlinewidth(30)", arrowsize = 10];
	s1867 -> 1412 [label = "24(3)", weight=10,color=red, style="setlinewidth(30)", arrowsize = 10];
	1412 -> 1413 [label = "93(2)", weight=10,color=red, style="setlinewidth(30)", arrowsize = 10];
	1412 -> s1881 [label = "209", style="setlinewidth(10)", arrowsize = 10];
	1413 -> s1881 [label = "154", style="setlinewidth(10)", arrowsize = 10];
	1413 -> s1881 [label = "23", style="setlinewidth(10)", arrowsize = 10];
	s1881 -> 1417 [label = "90(5)", weight=10,color=red, style="setlinewidth(30)", arrowsize = 10];
	1417 -> 1418 [label = "53(3)", weight=10,color=red, style="setlinewidth(30)", arrowsize = 10];
	1417 -> 1421 [label = "314(2)", weight=10,color=red, style="setlinewidth(30)", arrowsize = 10];
	1418 -> 1419 [label = "172(2)", weight=10,color=red, style="setlinewidth(30)", arrowsize = 10];
	1418 -> 1420 [label = "261", style="setlinewidth(10)", arrowsize = 10];
	1419 -> 1420 [label = "85", style="setlinewidth(10)", arrowsize = 10];
	1419 -> s4696 [label = "74", style="setlinewidth(10)", arrowsize = 10];
	1420 -> 1421 [label = "40(2)", weight=10,color=red, style="setlinewidth(30)", arrowsize = 10];
	1421 -> s1893 [label = "154(4)", weight=10,color=red, style="setlinewidth(30)", arrowsize = 10];
	s1893 -> 1423 [label = "66(3)", weight=10,color=red, style="setlinewidth(30)", arrowsize = 10];
	1423 -> s1826 [label = "342", style="setlinewidth(10)", arrowsize = 10];
	1423 -> 1424 [label = "537(2)", weight=10,color=red, style="setlinewidth(30)", arrowsize = 10];
	1424 -> 1425 [label = "59(5)", weight=10,color=red, style="setlinewidth(30)", arrowsize = 10];
	1425 -> 1426 [label = "258(2)", weight=10,color=red, style="setlinewidth(30)", arrowsize = 10];
	1425 -> 1426 [label = "264(3)", weight=10,color=red, style="setlinewidth(30)", arrowsize = 10];
	1426 -> s1901 [label = "244(5)", weight=10,color=red, style="setlinewidth(30)", arrowsize = 10];
	s1901 -> s1893 [label = "53(6)", weight=10,color=red, style="setlinewidth(30)", arrowsize = 10];
	s1893 -> 3275 [label = "1714", style="setlinewidth(10)", arrowsize = 10];
	s1893 -> 1432 [label = "262(3)", weight=10,color=red, style="setlinewidth(30)", arrowsize = 10];
	s1893 -> 1448 [label = "788(3)", weight=10,color=red, style="setlinewidth(30)", arrowsize = 10];
	1432 -> 1433 [label = "231", style="setlinewidth(10)", arrowsize = 10];
	1432 -> 1433 [label = "224(2)", weight=10,color=red, style="setlinewidth(30)", arrowsize = 10];
	1433 -> s1915 [label = "1511(3)", weight=10,color=red, style="setlinewidth(30)", arrowsize = 10];
	s1915 -> s1918 [label = "62(5)", weight=10,color=red, style="setlinewidth(30)", arrowsize = 10];
	s1918 -> 1447 [label = "2265", style="setlinewidth(10)", arrowsize = 10];
	s1918 -> 1446 [label = "337(2)", weight=10,color=red, style="setlinewidth(30)", arrowsize = 10];
	s1918 -> 1441 [label = "507(2)", weight=10,color=red, style="setlinewidth(30)", arrowsize = 10];
	1441 -> 1442 [label = "1868", style="setlinewidth(10)", arrowsize = 10];
	1441 -> 1442 [label = "1630", style="setlinewidth(10)", arrowsize = 10];
	1442 -> s1926 [label = "324(2)", weight=10,color=red, style="setlinewidth(30)", arrowsize = 10];
	s1926 -> 1444 [label = "", style="setlinewidth(10)", arrowsize = 10];
	s1926 -> 1445 [label = "", style="setlinewidth(10)", arrowsize = 10];
	1446 -> s1817 [label = "53", style="setlinewidth(10)", arrowsize = 10];
	1446 -> s1826 [label = "556", style="setlinewidth(10)", arrowsize = 10];
	1448 -> s1932 [label = "40(4)", weight=10,color=red, style="setlinewidth(30)", arrowsize = 10];
	s1932 -> s4646 [label = "327", style="setlinewidth(10)", arrowsize = 10];
	s1932 -> s2191 [label = "68(3)", weight=10,color=red, style="setlinewidth(30)", arrowsize = 10];
	s2191 -> s4626 [label = "738(2)", weight=10,color=red, style="setlinewidth(30)", arrowsize = 10];
	s2191 -> s1826 [label = "91", style="setlinewidth(10)", arrowsize = 10];
	s2191 -> s1978 [label = "50(8)", weight=10,color=red, style="setlinewidth(30)", arrowsize = 10];
	s1978 -> s1944 [label = "47(7)", weight=10,color=red, style="setlinewidth(30)", arrowsize = 10];
	s1944 -> s1965 [label = "70(2)", weight=10,color=red, style="setlinewidth(30)", arrowsize = 10];
	s1944 -> s1959 [label = "61(5)", weight=10,color=red, style="setlinewidth(30)", arrowsize = 10];
	s1959 -> s5274 [label = "65(2)", weight=10,color=red, style="setlinewidth(30)", arrowsize = 10];
	s1959 -> 1469 [label = "41", style="setlinewidth(10)", arrowsize = 10];
	1469 -> s1965 [label = "116(3)", weight=10,color=red, style="setlinewidth(30)", arrowsize = 10];
	s1965 -> s3064 [label = "192(2)", weight=10,color=red, style="setlinewidth(30)", arrowsize = 10];
	s1965 -> s1968 [label = "162(4)", weight=10,color=red, style="setlinewidth(30)", arrowsize = 10];
	s1968 -> 1475 [label = "118(6)", weight=10,color=red, style="setlinewidth(30)", arrowsize = 10];
	1475 -> s1978 [label = "50(7)", weight=10,color=red, style="setlinewidth(30)", arrowsize = 10];
	s1978 -> s5274 [label = "163", style="setlinewidth(10)", arrowsize = 10];
	s1978 -> 1363 [label = "743", style="setlinewidth(10)", arrowsize = 10];
	s1978 -> s1990 [label = "219", style="setlinewidth(10)", arrowsize = 10];
	s1978 -> s1990 [label = "176(2)", weight=10,color=red, style="setlinewidth(30)", arrowsize = 10];
	s1978 -> s4590 [label = "47(6)", weight=10,color=red, style="setlinewidth(30)", arrowsize = 10];
	s1990 -> 1727 [label = "382", style="setlinewidth(10)", arrowsize = 10];
	s1990 -> 1491 [label = "205(2)", weight=10,color=red, style="setlinewidth(30)", arrowsize = 10];
	1491 -> 1492 [label = "89(3)", weight=10,color=red, style="setlinewidth(30)", arrowsize = 10];
	1492 -> 1726 [label = "277", style="setlinewidth(10)", arrowsize = 10];
	1492 -> s5274 [label = "268(2)", weight=10,color=red, style="setlinewidth(30)", arrowsize = 10];
	s5274 -> s2114 [label = "44(9)", weight=10,color=red, style="setlinewidth(30)", arrowsize = 10];
	s2114 -> s2125 [label = "24(9)", weight=10,color=red, style="setlinewidth(30)", arrowsize = 10];
	s2125 -> s2127 [label = "57(9)", weight=10,color=red, style="setlinewidth(30)", arrowsize = 10];
	s2127 -> s2136 [label = "31(9)", weight=10,color=red, style="setlinewidth(30)", arrowsize = 10];
	s2136 -> 1667 [label = "", style="setlinewidth(10)", arrowsize = 10];
	s2136 -> s2149 [label = "32(11)", weight=10,color=red, style="setlinewidth(30)", arrowsize = 10];
	s2149 -> s5274 [label = "55(4)", weight=10,color=red, style="setlinewidth(30)", arrowsize = 10];
	s2149 -> s2154 [label = "182(3)", weight=10,color=red, style="setlinewidth(30)", arrowsize = 10];
	s2149 -> 1618 [label = "50(5)", weight=10,color=red, style="setlinewidth(30)", arrowsize = 10];
	s2154 -> s5274 [label = "21(3)", weight=10,color=red, style="setlinewidth(30)", arrowsize = 10];
	s5274 -> 1606 [label = "722(2)", weight=10,color=red, style="setlinewidth(30)", arrowsize = 10];
	1606 -> s2180 [label = "205", style="setlinewidth(10)", arrowsize = 10];
	1606 -> 1201 [label = "1006", style="setlinewidth(10)", arrowsize = 10];
	s2180 -> s2191 [label = "64(6)", weight=10,color=red, style="setlinewidth(30)", arrowsize = 10];
	s2191 -> 1616 [label = "221", style="setlinewidth(10)", arrowsize = 10];
	1616 -> s2180 [label = "121(2)", weight=10,color=red, style="setlinewidth(30)", arrowsize = 10];
	1618 -> s2243 [label = "1735", style="setlinewidth(10)", arrowsize = 10];
	1618 -> 1619 [label = "82(4)", weight=10,color=red, style="setlinewidth(30)", arrowsize = 10];
	1619 -> s5375 [label = "565", style="setlinewidth(10)", arrowsize = 10];
	1619 -> 1654 [label = "60(3)", weight=10,color=red, style="setlinewidth(30)", arrowsize = 10];
	s5375 -> s2243 [label = "24(14)", weight=10,color=red, style="setlinewidth(30)", arrowsize = 10];
	s2243 -> s2237 [label = "53(16)", weight=10,color=red, style="setlinewidth(30)", arrowsize = 10];
	s2237 -> 1227 [label = "55(16)", weight=10,color=red, style="setlinewidth(30)", arrowsize = 10];
	1654 -> 1657 [label = "3757", style="setlinewidth(10)", arrowsize = 10];
	1654 -> 1655 [label = "29(2)", weight=10,color=red, style="setlinewidth(30)", arrowsize = 10];
	1655 -> 1656 [label = "62(3)", weight=10,color=red, style="setlinewidth(30)", arrowsize = 10];
	1656 -> s5274 [label = "193", style="setlinewidth(10)", arrowsize = 10];
	1656 -> s5274 [label = "156(2)", weight=10,color=red, style="setlinewidth(30)", arrowsize = 10];
	s2149 -> 1660 [label = "", style="setlinewidth(10)", arrowsize = 10];
	s5274 -> 1663 [label = "29", style="setlinewidth(10)", arrowsize = 10];
	1663 -> 1664 [label = "38(4)", weight=10,color=red, style="setlinewidth(30)", arrowsize = 10];
	1664 -> s2149 [label = "49(3)", weight=10,color=red, style="setlinewidth(30)", arrowsize = 10];
	1664 -> 1666 [label = "74", style="setlinewidth(10)", arrowsize = 10];
	s2149 -> s1968 [label = "25", style="setlinewidth(10)", arrowsize = 10];
	s5274 -> s2283 [label = "43(11)", weight=10,color=red, style="setlinewidth(30)", arrowsize = 10];
	s2283 -> 1710 [label = "21", style="setlinewidth(10)", arrowsize = 10];
	s2283 -> s2330 [label = "26(2)", weight=10,color=red, style="setlinewidth(30)", arrowsize = 10];
	s2283 -> s2290 [label = "42(8)", weight=10,color=red, style="setlinewidth(30)", arrowsize = 10];
	s2290 -> s5274 [label = "77(2)", weight=10,color=red, style="setlinewidth(30)", arrowsize = 10];
	s2290 -> s5274 [label = "32(6)", weight=10,color=red, style="setlinewidth(30)", arrowsize = 10];
	s5274 -> 1704 [label = "", style="setlinewidth(10)", arrowsize = 10];
	s2330 -> 1709 [label = "30(3)", weight=10,color=red, style="setlinewidth(30)", arrowsize = 10];
	1709 -> s5274 [label = "84", style="setlinewidth(10)", arrowsize = 10];
	1709 -> s5274 [label = "147(2)", weight=10,color=red, style="setlinewidth(30)", arrowsize = 10];
	1710 -> s5274 [label = "37(5)", weight=10,color=red, style="setlinewidth(30)", arrowsize = 10];
	1726 -> s5274 [label = "40(2)", weight=10,color=red, style="setlinewidth(30)", arrowsize = 10];
	1727 -> 1728 [label = "75(2)", weight=10,color=red, style="setlinewidth(30)", arrowsize = 10];
	1728 -> 1729 [label = "134", style="setlinewidth(10)", arrowsize = 10];
	1728 -> 1491 [label = "94", style="setlinewidth(10)", arrowsize = 10];
	1729 -> 1730 [label = "30(2)", weight=10,color=red, style="setlinewidth(30)", arrowsize = 10];
	1730 -> s2370 [label = "51(3)", weight=10,color=red, style="setlinewidth(30)", arrowsize = 10];
	s2370 -> s5274 [label = "1408", style="setlinewidth(10)", arrowsize = 10];
	s2370 -> 1733 [label = "193", style="setlinewidth(10)", arrowsize = 10];
	s2370 -> 1737 [label = "200", style="setlinewidth(10)", arrowsize = 10];
	1733 -> 1734 [label = "156(2)", weight=10,color=red, style="setlinewidth(30)", arrowsize = 10];
	1734 -> 1735 [label = "51", style="setlinewidth(10)", arrowsize = 10];
	1734 -> 1736 [label = "49", style="setlinewidth(10)", arrowsize = 10];
	1737 -> 1738 [label = "21(2)", weight=10,color=red, style="setlinewidth(30)", arrowsize = 10];
	1738 -> s2378 [label = "80(3)", weight=10,color=red, style="setlinewidth(30)", arrowsize = 10];
	s2378 -> s4533 [label = "38", style="setlinewidth(10)", arrowsize = 10];
	s2378 -> s4726 [label = "229", style="setlinewidth(10)", arrowsize = 10];
	s2378 -> s5274 [label = "72", style="setlinewidth(10)", arrowsize = 10];
	s4726 -> s2424 [label = "90(3)", weight=10,color=red, style="setlinewidth(30)", arrowsize = 10];
	s2424 -> s2392 [label = "100(5)", weight=10,color=red, style="setlinewidth(30)", arrowsize = 10];
	s2392 -> s2395 [label = "89(6)", weight=10,color=red, style="setlinewidth(30)", arrowsize = 10];
	s2395 -> s2418 [label = "21(6)", weight=10,color=red, style="setlinewidth(30)", arrowsize = 10];
	s2418 -> s5274 [label = "100", style="setlinewidth(10)", arrowsize = 10];
	s2418 -> s5274 [label = "28(5)", weight=10,color=red, style="setlinewidth(30)", arrowsize = 10];
	s4533 -> 1941 [label = "148", style="setlinewidth(10)", arrowsize = 10];
	s4533 -> 3021 [label = "84", style="setlinewidth(10)", arrowsize = 10];
	s4533 -> 3058 [label = "21(3)", weight=10,color=red, style="setlinewidth(30)", arrowsize = 10];
	s4533 -> 3056 [label = "39(2)", weight=10,color=red, style="setlinewidth(30)", arrowsize = 10];
	s4533 -> 3026 [label = "96(7)", weight=10,color=red, style="setlinewidth(30)", arrowsize = 10];
	s4533 -> s2330 [label = "102", style="setlinewidth(10)", arrowsize = 10];
	s4533 -> 1813 [label = "953(2)", weight=10,color=red, style="setlinewidth(30)", arrowsize = 10];
	1813 -> 1814 [label = "307(4)", weight=10,color=red, style="setlinewidth(30)", arrowsize = 10];
	1814 -> 1815 [label = "714", style="setlinewidth(10)", arrowsize = 10];
	1814 -> 1815 [label = "497(3)", weight=10,color=red, style="setlinewidth(30)", arrowsize = 10];
	1815 -> s2532 [label = "233(4)", weight=10,color=red, style="setlinewidth(30)", arrowsize = 10];
	s2532 -> 1820 [label = "242(4)", weight=10,color=red, style="setlinewidth(30)", arrowsize = 10];
	1820 -> s2541 [label = "44(5)", weight=10,color=red, style="setlinewidth(30)", arrowsize = 10];
	s2541 -> 1826 [label = "115", style="setlinewidth(10)", arrowsize = 10];
	s2541 -> 1826 [label = "101(4)", weight=10,color=red, style="setlinewidth(30)", arrowsize = 10];
	1826 -> s2544 [label = "111(5)", weight=10,color=red, style="setlinewidth(30)", arrowsize = 10];
	s2544 -> 1829 [label = "98(3)", weight=10,color=red, style="setlinewidth(30)", arrowsize = 10];
	s2544 -> 1834 [label = "594", style="setlinewidth(10)", arrowsize = 10];
	1829 -> 1830 [label = "459", style="setlinewidth(10)", arrowsize = 10];
	1829 -> s2551 [label = "449(2)", weight=10,color=red, style="setlinewidth(30)", arrowsize = 10];
	s2551 -> 1832 [label = "", style="setlinewidth(10)", arrowsize = 10];
	s2551 -> 1833 [label = "", style="setlinewidth(10)", arrowsize = 10];
	s2544 -> 1836 [label = "479(2)", weight=10,color=red, style="setlinewidth(30)", arrowsize = 10];
	1836 -> 1837 [label = "1626", style="setlinewidth(10)", arrowsize = 10];
	1836 -> 1837 [label = "81", style="setlinewidth(10)", arrowsize = 10];
	1837 -> s2561 [label = "357(2)", weight=10,color=red, style="setlinewidth(30)", arrowsize = 10];
	s2561 -> 1844 [label = "1126(2)", weight=10,color=red, style="setlinewidth(30)", arrowsize = 10];
	1844 -> 1845 [label = "47(4)", weight=10,color=red, style="setlinewidth(30)", arrowsize = 10];
	1845 -> 1846 [label = "67(5)", weight=10,color=red, style="setlinewidth(30)", arrowsize = 10];
	1846 -> 1854 [label = "634", style="setlinewidth(10)", arrowsize = 10];
	1846 -> 1847 [label = "40(4)", weight=10,color=red, style="setlinewidth(30)", arrowsize = 10];
	1847 -> 1853 [label = "551", style="setlinewidth(10)", arrowsize = 10];
	1847 -> 1848 [label = "85(3)", weight=10,color=red, style="setlinewidth(30)", arrowsize = 10];
	1848 -> 1852 [label = "465", style="setlinewidth(10)", arrowsize = 10];
	1848 -> s2574 [label = "439(2)", weight=10,color=red, style="setlinewidth(30)", arrowsize = 10];
	s2574 -> 1850 [label = "", style="setlinewidth(10)", arrowsize = 10];
	s2574 -> 1851 [label = "", style="setlinewidth(10)", arrowsize = 10];
	s4533 -> s2599 [label = "31(15)", weight=10,color=red, style="setlinewidth(30)", arrowsize = 10];
	s2599 -> s2609 [label = "57", style="setlinewidth(10)", arrowsize = 10];
	s2599 -> s2609 [label = "29(14)", weight=10,color=red, style="setlinewidth(30)", arrowsize = 10];
	s2609 -> 1877 [label = "218", style="setlinewidth(10)", arrowsize = 10];
	1877 -> 1878 [label = "414(2)", weight=10,color=red, style="setlinewidth(30)", arrowsize = 10];
	1878 -> 1879 [label = "44", style="setlinewidth(10)", arrowsize = 10];
	1878 -> 1879 [label = "117", style="setlinewidth(10)", arrowsize = 10];
	1879 -> 1880 [label = "104(2)", weight=10,color=red, style="setlinewidth(30)", arrowsize = 10];
	1880 -> s8411 [label = "520", style="setlinewidth(10)", arrowsize = 10];
	1880 -> 1915 [label = "3691", style="setlinewidth(10)", arrowsize = 10];
	s8411 -> s2624 [label = "83(6)", weight=10,color=red, style="setlinewidth(30)", arrowsize = 10];
	s2624 -> 1914 [label = "4150", style="setlinewidth(10)", arrowsize = 10];
	s2624 -> s2660 [label = "100(4)", weight=10,color=red, style="setlinewidth(30)", arrowsize = 10];
	s2624 -> s2635 [label = "517", style="setlinewidth(10)", arrowsize = 10];
	s2660 -> 1887 [label = "73", style="setlinewidth(10)", arrowsize = 10];
	1887 -> 1888 [label = "22(2)", weight=10,color=red, style="setlinewidth(30)", arrowsize = 10];
	1888 -> 1889 [label = "26(3)", weight=10,color=red, style="setlinewidth(30)", arrowsize = 10];
	1889 -> 1890 [label = "211(4)", weight=10,color=red, style="setlinewidth(30)", arrowsize = 10];
	1890 -> s2635 [label = "90(3)", weight=10,color=red, style="setlinewidth(30)", arrowsize = 10];
	1890 -> s2635 [label = "85", style="setlinewidth(10)", arrowsize = 10];
	s2635 -> s2638 [label = "47(5)", weight=10,color=red, style="setlinewidth(30)", arrowsize = 10];
	s2638 -> 1895 [label = "27(2)", weight=10,color=red, style="setlinewidth(30)", arrowsize = 10];
	s2638 -> 1897 [label = "619", style="setlinewidth(10)", arrowsize = 10];
	1895 -> 1896 [label = "462", style="setlinewidth(10)", arrowsize = 10];
	1895 -> 1909 [label = "321", style="setlinewidth(10)", arrowsize = 10];
	1896 -> 1897 [label = "132(3)", weight=10,color=red, style="setlinewidth(30)", arrowsize = 10];
	1897 -> s2645 [label = "59(4)", weight=10,color=red, style="setlinewidth(30)", arrowsize = 10];
	s2645 -> 1902 [label = "422", style="setlinewidth(10)", arrowsize = 10];
	s2645 -> 1908 [label = "2084", style="setlinewidth(10)", arrowsize = 10];
	s2645 -> 1901 [label = "405", style="setlinewidth(10)", arrowsize = 10];
	s2645 -> 1901 [label = "387", style="setlinewidth(10)", arrowsize = 10];
	1901 -> 1902 [label = "73(2)", weight=10,color=red, style="setlinewidth(30)", arrowsize = 10];
	1902 -> s2653 [label = "60(3)", weight=10,color=red, style="setlinewidth(30)", arrowsize = 10];
	s2653 -> 1907 [label = "1813", style="setlinewidth(10)", arrowsize = 10];
	s2653 -> 1905 [label = "1885", style="setlinewidth(10)", arrowsize = 10];
	s2653 -> 1906 [label = "1361", style="setlinewidth(10)", arrowsize = 10];
	1909 -> 1896 [label = "142(2)", weight=10,color=red, style="setlinewidth(30)", arrowsize = 10];
	s2638 -> 1911 [label = "871", style="setlinewidth(10)", arrowsize = 10];
	s2638 -> 1909 [label = "338", style="setlinewidth(10)", arrowsize = 10];
	s2660 -> 1887 [label = "66", style="setlinewidth(10)", arrowsize = 10];
	s2660 -> 1889 [label = "65", style="setlinewidth(10)", arrowsize = 10];
	s2660 -> 1888 [label = "72", style="setlinewidth(10)", arrowsize = 10];
	s2609 -> s2672 [label = "54(12)", weight=10,color=red, style="setlinewidth(30)", arrowsize = 10];
	s2672 -> s4533 [label = "21(15)", weight=10,color=red, style="setlinewidth(30)", arrowsize = 10];
	s4533 -> 1941 [label = "188", style="setlinewidth(10)", arrowsize = 10];
	1941 -> s2672 [label = "26(2)", weight=10,color=red, style="setlinewidth(30)", arrowsize = 10];
	s2672 -> s2724 [label = "46(6)", weight=10,color=red, style="setlinewidth(30)", arrowsize = 10];
	s2724 -> s2729 [label = "69(11)", weight=10,color=red, style="setlinewidth(30)", arrowsize = 10];
	s2729 -> s4533 [label = "26(11)", weight=10,color=red, style="setlinewidth(30)", arrowsize = 10];
	s4533 -> 1960 [label = "193", style="setlinewidth(10)", arrowsize = 10];
	1960 -> 1961 [label = "62(3)", weight=10,color=red, style="setlinewidth(30)", arrowsize = 10];
	1961 -> 1962 [label = "1136", style="setlinewidth(10)", arrowsize = 10];
	1961 -> 1976 [label = "29(2)", weight=10,color=red, style="setlinewidth(30)", arrowsize = 10];
	1962 -> 1963 [label = "104(2)", weight=10,color=red, style="setlinewidth(30)", arrowsize = 10];
	1963 -> 1964 [label = "2363", style="setlinewidth(10)", arrowsize = 10];
	1963 -> 1965 [label = "1732", style="setlinewidth(10)", arrowsize = 10];
	1965 -> s2746 [label = "88(3)", weight=10,color=red, style="setlinewidth(30)", arrowsize = 10];
	s2746 -> s2749 [label = "76(3)", weight=10,color=red, style="setlinewidth(30)", arrowsize = 10];
	s2749 -> 1973 [label = "27(2)", weight=10,color=red, style="setlinewidth(30)", arrowsize = 10];
	s2749 -> s2752 [label = "831(2)", weight=10,color=red, style="setlinewidth(30)", arrowsize = 10];
	s2752 -> 1971 [label = "", style="setlinewidth(10)", arrowsize = 10];
	s2752 -> 1972 [label = "", style="setlinewidth(10)", arrowsize = 10];
	1973 -> 1974 [label = "108", style="setlinewidth(10)", arrowsize = 10];
	1973 -> 1975 [label = "24", style="setlinewidth(10)", arrowsize = 10];
	1976 -> 1977 [label = "60(3)", weight=10,color=red, style="setlinewidth(30)", arrowsize = 10];
	1977 -> 1978 [label = "82(4)", weight=10,color=red, style="setlinewidth(30)", arrowsize = 10];
	1978 -> s2762 [label = "50(5)", weight=10,color=red, style="setlinewidth(30)", arrowsize = 10];
	s2762 -> s2672 [label = "32(11)", weight=10,color=red, style="setlinewidth(30)", arrowsize = 10];
	s2672 -> 2583 [label = "213", style="setlinewidth(10)", arrowsize = 10];
	s2672 -> s2782 [label = "31(9)", weight=10,color=red, style="setlinewidth(30)", arrowsize = 10];
	s2782 -> s2787 [label = "57(9)", weight=10,color=red, style="setlinewidth(30)", arrowsize = 10];
	s2787 -> s2797 [label = "24(9)", weight=10,color=red, style="setlinewidth(30)", arrowsize = 10];
	s2797 -> s4533 [label = "44(9)", weight=10,color=red, style="setlinewidth(30)", arrowsize = 10];
	s4533 -> s2724 [label = "57", style="setlinewidth(10)", arrowsize = 10];
	s4533 -> 1960 [label = "156(2)", weight=10,color=red, style="setlinewidth(30)", arrowsize = 10];
	s4533 -> 2045 [label = "251(2)", weight=10,color=red, style="setlinewidth(30)", arrowsize = 10];
	s4533 -> s2862 [label = "21(3)", weight=10,color=red, style="setlinewidth(30)", arrowsize = 10];
	s2862 -> s2762 [label = "182(3)", weight=10,color=red, style="setlinewidth(30)", arrowsize = 10];
	2045 -> 2046 [label = "58", style="setlinewidth(10)", arrowsize = 10];
	2045 -> 2046 [label = "148", style="setlinewidth(10)", arrowsize = 10];
	2046 -> 2047 [label = "84(2)", weight=10,color=red, style="setlinewidth(30)", arrowsize = 10];
	2047 -> s3848 [label = "117", style="setlinewidth(10)", arrowsize = 10];
	2047 -> s3544 [label = "23", style="setlinewidth(10)", arrowsize = 10];
	s3848 -> 2049 [label = "374(3)", weight=10,color=red, style="setlinewidth(30)", arrowsize = 10];
	2049 -> s2876 [label = "1070", style="setlinewidth(10)", arrowsize = 10];
	2049 -> s3543 [label = "981(2)", weight=10,color=red, style="setlinewidth(30)", arrowsize = 10];
	s2876 -> 2052 [label = "74", style="setlinewidth(10)", arrowsize = 10];
	s2876 -> s2898 [label = "92(2)", weight=10,color=red, style="setlinewidth(30)", arrowsize = 10];
	2052 -> 2053 [label = "172(2)", weight=10,color=red, style="setlinewidth(30)", arrowsize = 10];
	2053 -> 2054 [label = "53(3)", weight=10,color=red, style="setlinewidth(30)", arrowsize = 10];
	2054 -> s2884 [label = "90(5)", weight=10,color=red, style="setlinewidth(30)", arrowsize = 10];
	s2884 -> s2890 [label = "313(2)", weight=10,color=red, style="setlinewidth(30)", arrowsize = 10];
	s2884 -> 2058 [label = "23", style="setlinewidth(10)", arrowsize = 10];
	s2884 -> 2058 [label = "154", style="setlinewidth(10)", arrowsize = 10];
	s2884 -> 2059 [label = "209", style="setlinewidth(10)", arrowsize = 10];
	2058 -> 2059 [label = "93(2)", weight=10,color=red, style="setlinewidth(30)", arrowsize = 10];
	2059 -> s2890 [label = "24(3)", weight=10,color=red, style="setlinewidth(30)", arrowsize = 10];
	s2890 -> s2898 [label = "45(5)", weight=10,color=red, style="setlinewidth(30)", arrowsize = 10];
	s2898 -> 2068 [label = "41(7)", weight=10,color=red, style="setlinewidth(30)", arrowsize = 10];
	2068 -> s2902 [label = "34(6)", weight=10,color=red, style="setlinewidth(30)", arrowsize = 10];
	2068 -> 2092 [label = "149", style="setlinewidth(10)", arrowsize = 10];
	s2902 -> s2898 [label = "37", style="setlinewidth(10)", arrowsize = 10];
	s2902 -> 2071 [label = "66(3)", weight=10,color=red, style="setlinewidth(30)", arrowsize = 10];
	s2902 -> 2092 [label = "100(2)", weight=10,color=red, style="setlinewidth(30)", arrowsize = 10];
	2071 -> 2091 [label = "1084", style="setlinewidth(10)", arrowsize = 10];
	2071 -> 2072 [label = "1038(2)", weight=10,color=red, style="setlinewidth(30)", arrowsize = 10];
	2072 -> s2911 [label = "165(4)", weight=10,color=red, style="setlinewidth(30)", arrowsize = 10];
	s2911 -> s2915 [label = "54(4)", weight=10,color=red, style="setlinewidth(30)", arrowsize = 10];
	s2915 -> 2090 [label = "183", style="setlinewidth(10)", arrowsize = 10];
	s2915 -> s2918 [label = "37(6)", weight=10,color=red, style="setlinewidth(30)", arrowsize = 10];
	s2918 -> s2926 [label = "141(2)", weight=10,color=red, style="setlinewidth(30)", arrowsize = 10];
	s2918 -> 2086 [label = "109", style="setlinewidth(10)", arrowsize = 10];
	s2918 -> s2923 [label = "63(3)", weight=10,color=red, style="setlinewidth(30)", arrowsize = 10];
	s2923 -> 2082 [label = "68", style="setlinewidth(10)", arrowsize = 10];
	s2923 -> 2084 [label = "32", style="setlinewidth(10)", arrowsize = 10];
	s2923 -> 2085 [label = "53", style="setlinewidth(10)", arrowsize = 10];
	s2926 -> 2088 [label = "", style="setlinewidth(10)", arrowsize = 10];
	s2926 -> 2089 [label = "", style="setlinewidth(10)", arrowsize = 10];
	2091 -> 2072 [label = "92(2)", weight=10,color=red, style="setlinewidth(30)", arrowsize = 10];
	2092 -> 2093 [label = "43(3)", weight=10,color=red, style="setlinewidth(30)", arrowsize = 10];
	2093 -> 2094 [label = "30(2)", weight=10,color=red, style="setlinewidth(30)", arrowsize = 10];
	2093 -> 2096 [label = "81", style="setlinewidth(10)", arrowsize = 10];
	2094 -> 2095 [label = "1160", style="setlinewidth(10)", arrowsize = 10];
	2094 -> 2096 [label = "52", style="setlinewidth(10)", arrowsize = 10];
	2096 -> 2097 [label = "204(2)", weight=10,color=red, style="setlinewidth(30)", arrowsize = 10];
	2097 -> 2098 [label = "127", style="setlinewidth(10)", arrowsize = 10];
	2097 -> 2091 [label = "524", style="setlinewidth(10)", arrowsize = 10];
	2098 -> s2938 [label = "53(2)", weight=10,color=red, style="setlinewidth(30)", arrowsize = 10];
	s2938 -> 2484 [label = "84", style="setlinewidth(10)", arrowsize = 10];
	s2938 -> 2102 [label = "22(2)", weight=10,color=red, style="setlinewidth(30)", arrowsize = 10];
	s2938 -> s9648 [label = "84", style="setlinewidth(10)", arrowsize = 10];
	2102 -> 2103 [label = "80(4)", weight=10,color=red, style="setlinewidth(30)", arrowsize = 10];
	2103 -> s8530 [label = "27(5)", weight=10,color=red, style="setlinewidth(30)", arrowsize = 10];
	s8530 -> s2947 [label = "22(14)", weight=10,color=red, style="setlinewidth(30)", arrowsize = 10];
	s2947 -> s3017 [label = "276", style="setlinewidth(10)", arrowsize = 10];
	s2947 -> s3000 [label = "38(16)", weight=10,color=red, style="setlinewidth(30)", arrowsize = 10];
	s3000 -> s3017 [label = "45(16)", weight=10,color=red, style="setlinewidth(30)", arrowsize = 10];
	s3017 -> s3064 [label = "28(15)", weight=10,color=red, style="setlinewidth(30)", arrowsize = 10];
	s3064 -> 2180 [label = "53(2)", weight=10,color=red, style="setlinewidth(30)", arrowsize = 10];
	2180 -> 1663 [label = "50(3)", weight=10,color=red, style="setlinewidth(30)", arrowsize = 10];
	s3064 -> s3076 [label = "25(17)", weight=10,color=red, style="setlinewidth(30)", arrowsize = 10];
	s3076 -> s3482 [label = "84(15)", weight=10,color=red, style="setlinewidth(30)", arrowsize = 10];
	s3076 -> s3080 [label = "3700", style="setlinewidth(10)", arrowsize = 10];
	s3076 -> 2191 [label = "2342", style="setlinewidth(10)", arrowsize = 10];
	s3080 -> s3083 [label = "81(3)", weight=10,color=red, style="setlinewidth(30)", arrowsize = 10];
	s3083 -> s1849 [label = "84", style="setlinewidth(10)", arrowsize = 10];
	s3083 -> 1349 [label = "237", style="setlinewidth(10)", arrowsize = 10];
	s3083 -> 2190 [label = "664", style="setlinewidth(10)", arrowsize = 10];
	2191 -> 2192 [label = "80(2)", weight=10,color=red, style="setlinewidth(30)", arrowsize = 10];
	2192 -> 2193 [label = "513", style="setlinewidth(10)", arrowsize = 10];
	2192 -> 2193 [label = "513", style="setlinewidth(10)", arrowsize = 10];
	2193 -> 2194 [label = "89(2)", weight=10,color=red, style="setlinewidth(30)", arrowsize = 10];
	2194 -> 2195 [label = "546", style="setlinewidth(10)", arrowsize = 10];
	2194 -> 2195 [label = "548", style="setlinewidth(10)", arrowsize = 10];
	2195 -> 2196 [label = "317(2)", weight=10,color=red, style="setlinewidth(30)", arrowsize = 10];
	2196 -> s3080 [label = "1722", style="setlinewidth(10)", arrowsize = 10];
	2196 -> 2197 [label = "62", style="setlinewidth(10)", arrowsize = 10];
	s3482 -> s3017 [label = "24(15)", weight=10,color=red, style="setlinewidth(30)", arrowsize = 10];
	s3017 -> s3120 [label = "48(17)", weight=10,color=red, style="setlinewidth(30)", arrowsize = 10];
	s3120 -> s3125 [label = "29(17)", weight=10,color=red, style="setlinewidth(30)", arrowsize = 10];
	s3125 -> 2222 [label = "26(17)", weight=10,color=red, style="setlinewidth(30)", arrowsize = 10];
	2222 -> 2428 [label = "136", style="setlinewidth(10)", arrowsize = 10];
	2222 -> s3136 [label = "55(16)", weight=10,color=red, style="setlinewidth(30)", arrowsize = 10];
	s3136 -> s3146 [label = "53(16)", weight=10,color=red, style="setlinewidth(30)", arrowsize = 10];
	s3146 -> s3320 [label = "95", style="setlinewidth(10)", arrowsize = 10];
	s3146 -> 1978 [label = "1735", style="setlinewidth(10)", arrowsize = 10];
	s3146 -> s3205 [label = "24(14)", weight=10,color=red, style="setlinewidth(30)", arrowsize = 10];
	s3205 -> 1977 [label = "565", style="setlinewidth(10)", arrowsize = 10];
	s3205 -> s3224 [label = "31(13)", weight=10,color=red, style="setlinewidth(30)", arrowsize = 10];
	s3224 -> 2280 [label = "41(13)", weight=10,color=red, style="setlinewidth(30)", arrowsize = 10];
	2280 -> s3235 [label = "37(16)", weight=10,color=red, style="setlinewidth(30)", arrowsize = 10];
	s3235 -> s3247 [label = "31(13)", weight=10,color=red, style="setlinewidth(30)", arrowsize = 10];
	s3247 -> s4533 [label = "22(17)", weight=10,color=red, style="setlinewidth(30)", arrowsize = 10];
	s3235 -> s3247 [label = "114(3)", weight=10,color=red, style="setlinewidth(30)", arrowsize = 10];
	s3320 -> s3328 [label = "31(4)", weight=10,color=red, style="setlinewidth(30)", arrowsize = 10];
	s3328 -> 1820 [label = "4114", style="setlinewidth(10)", arrowsize = 10];
	s3328 -> s3247 [label = "44", style="setlinewidth(10)", arrowsize = 10];
	s3328 -> s3334 [label = "738(2)", weight=10,color=red, style="setlinewidth(30)", arrowsize = 10];
	s3334 -> s3356 [label = "68(3)", weight=10,color=red, style="setlinewidth(30)", arrowsize = 10];
	s3334 -> s3343 [label = "64(6)", weight=10,color=red, style="setlinewidth(30)", arrowsize = 10];
	s3334 -> 1965 [label = "249(2)", weight=10,color=red, style="setlinewidth(30)", arrowsize = 10];
	s3343 -> s2876 [label = "61(2)", weight=10,color=red, style="setlinewidth(30)", arrowsize = 10];
	s3343 -> 2358 [label = "205", style="setlinewidth(10)", arrowsize = 10];
	s3343 -> 2357 [label = "", style="setlinewidth(10)", arrowsize = 10];
	s3343 -> 2355 [label = "121(2)", weight=10,color=red, style="setlinewidth(30)", arrowsize = 10];
	2355 -> s3334 [label = "221", style="setlinewidth(10)", arrowsize = 10];
	2355 -> 2356 [label = "852", style="setlinewidth(10)", arrowsize = 10];
	2358 -> s4533 [label = "722(2)", weight=10,color=red, style="setlinewidth(30)", arrowsize = 10];
	s3356 -> 2362 [label = "40(4)", weight=10,color=red, style="setlinewidth(30)", arrowsize = 10];
	2362 -> 2424 [label = "659", style="setlinewidth(10)", arrowsize = 10];
	2362 -> s3361 [label = "788(3)", weight=10,color=red, style="setlinewidth(30)", arrowsize = 10];
	s3361 -> s3366 [label = "53(6)", weight=10,color=red, style="setlinewidth(30)", arrowsize = 10];
	s3366 -> 2368 [label = "244(5)", weight=10,color=red, style="setlinewidth(30)", arrowsize = 10];
	2368 -> 2369 [label = "258(2)", weight=10,color=red, style="setlinewidth(30)", arrowsize = 10];
	2368 -> 2369 [label = "264(3)", weight=10,color=red, style="setlinewidth(30)", arrowsize = 10];
	2369 -> 2370 [label = "59(5)", weight=10,color=red, style="setlinewidth(30)", arrowsize = 10];
	2370 -> 2418 [label = "537(2)", weight=10,color=red, style="setlinewidth(30)", arrowsize = 10];
	2370 -> 2371 [label = "936(3)", weight=10,color=red, style="setlinewidth(30)", arrowsize = 10];
	2371 -> 2372 [label = "77(2)", weight=10,color=red, style="setlinewidth(30)", arrowsize = 10];
	2371 -> 2375 [label = "125", style="setlinewidth(10)", arrowsize = 10];
	2372 -> s3377 [label = "1709", style="setlinewidth(10)", arrowsize = 10];
	2372 -> 2375 [label = "49", style="setlinewidth(10)", arrowsize = 10];
	s3377 -> s2915 [label = "62(3)", weight=10,color=red, style="setlinewidth(30)", arrowsize = 10];
	2375 -> 2376 [label = "91(2)", weight=10,color=red, style="setlinewidth(30)", arrowsize = 10];
	2376 -> 2377 [label = "294", style="setlinewidth(10)", arrowsize = 10];
	2376 -> 2377 [label = "293", style="setlinewidth(10)", arrowsize = 10];
	2377 -> 2378 [label = "110(2)", weight=10,color=red, style="setlinewidth(30)", arrowsize = 10];
	2378 -> s4370 [label = "562", style="setlinewidth(10)", arrowsize = 10];
	2378 -> s3377 [label = "1270", style="setlinewidth(10)", arrowsize = 10];
	s4370 -> s3390 [label = "88(4)", weight=10,color=red, style="setlinewidth(30)", arrowsize = 10];
	s4370 -> 2386 [label = "30(5)", weight=10,color=red, style="setlinewidth(30)", arrowsize = 10];
	s3390 -> s4370 [label = "44(4)", weight=10,color=red, style="setlinewidth(30)", arrowsize = 10];
	2386 -> s3436 [label = "94", style="setlinewidth(10)", arrowsize = 10];
	2386 -> s3436 [label = "128(4)", weight=10,color=red, style="setlinewidth(30)", arrowsize = 10];
	s3436 -> 2388 [label = "39(4)", weight=10,color=red, style="setlinewidth(30)", arrowsize = 10];
	2388 -> 2389 [label = "3396(2)", weight=10,color=red, style="setlinewidth(30)", arrowsize = 10];
	2388 -> s3436 [label = "22(2)", weight=10,color=red, style="setlinewidth(30)", arrowsize = 10];
	2389 -> 2390 [label = "665", style="setlinewidth(10)", arrowsize = 10];
	2389 -> s3404 [label = "108", style="setlinewidth(10)", arrowsize = 10];
	s3404 -> s3414 [label = "41(2)", weight=10,color=red, style="setlinewidth(30)", arrowsize = 10];
	s3414 -> s3418 [label = "283(2)", weight=10,color=red, style="setlinewidth(30)", arrowsize = 10];
	s3418 -> 2402 [label = "", style="setlinewidth(10)", arrowsize = 10];
	s3418 -> 2403 [label = "", style="setlinewidth(10)", arrowsize = 10];
	s3436 -> s3427 [label = "366(3)", weight=10,color=red, style="setlinewidth(30)", arrowsize = 10];
	s3427 -> 2411 [label = "59(3)", weight=10,color=red, style="setlinewidth(30)", arrowsize = 10];
	2411 -> s3377 [label = "533", style="setlinewidth(10)", arrowsize = 10];
	2411 -> s3431 [label = "145(2)", weight=10,color=red, style="setlinewidth(30)", arrowsize = 10];
	s3431 -> s3404 [label = "101", style="setlinewidth(10)", arrowsize = 10];
	s3431 -> s3435 [label = "823(2)", weight=10,color=red, style="setlinewidth(30)", arrowsize = 10];
	s3435 -> 2415 [label = "", style="setlinewidth(10)", arrowsize = 10];
	s3435 -> 2416 [label = "", style="setlinewidth(10)", arrowsize = 10];
	2418 -> s3361 [label = "66(3)", weight=10,color=red, style="setlinewidth(30)", arrowsize = 10];
	s3361 -> 2420 [label = "154(4)", weight=10,color=red, style="setlinewidth(30)", arrowsize = 10];
	2420 -> 2421 [label = "40(2)", weight=10,color=red, style="setlinewidth(30)", arrowsize = 10];
	2420 -> 2054 [label = "314(2)", weight=10,color=red, style="setlinewidth(30)", arrowsize = 10];
	2421 -> 2052 [label = "85", style="setlinewidth(10)", arrowsize = 10];
	2421 -> 2053 [label = "261", style="setlinewidth(10)", arrowsize = 10];
	s3366 -> 2423 [label = "3190", style="setlinewidth(10)", arrowsize = 10];
	2428 -> 2429 [label = "1076(2)", weight=10,color=red, style="setlinewidth(30)", arrowsize = 10];
	2429 -> 2430 [label = "149", style="setlinewidth(10)", arrowsize = 10];
	2429 -> 2430 [label = "259", style="setlinewidth(10)", arrowsize = 10];
	2430 -> s8195 [label = "68(2)", weight=10,color=red, style="setlinewidth(30)", arrowsize = 10];
	s8195 -> s3456 [label = "203(3)", weight=10,color=red, style="setlinewidth(30)", arrowsize = 10];
	s3456 -> 2435 [label = "471(3)", weight=10,color=red, style="setlinewidth(30)", arrowsize = 10];
	2435 -> 2436 [label = "105(4)", weight=10,color=red, style="setlinewidth(30)", arrowsize = 10];
	2436 -> 2437 [label = "83", style="setlinewidth(10)", arrowsize = 10];
	2436 -> s2947 [label = "34(3)", weight=10,color=red, style="setlinewidth(30)", arrowsize = 10];
	s2947 -> 2439 [label = "22(2)", weight=10,color=red, style="setlinewidth(30)", arrowsize = 10];
	2439 -> 2440 [label = "740", style="setlinewidth(10)", arrowsize = 10];
	2439 -> 2444 [label = "75", style="setlinewidth(10)", arrowsize = 10];
	2440 -> 2441 [label = "54(2)", weight=10,color=red, style="setlinewidth(30)", arrowsize = 10];
	2441 -> s2724 [label = "56(3)", weight=10,color=red, style="setlinewidth(30)", arrowsize = 10];
	s9648 -> s3518 [label = "81(3)", weight=10,color=red, style="setlinewidth(30)", arrowsize = 10];
	s3518 -> 1962 [label = "4981", style="setlinewidth(10)", arrowsize = 10];
	s3518 -> s3521 [label = "3700", style="setlinewidth(10)", arrowsize = 10];
	s3518 -> 2474 [label = "1722", style="setlinewidth(10)", arrowsize = 10];
	2474 -> 2475 [label = "317(2)", weight=10,color=red, style="setlinewidth(30)", arrowsize = 10];
	2475 -> 2476 [label = "546", style="setlinewidth(10)", arrowsize = 10];
	2475 -> 2476 [label = "548", style="setlinewidth(10)", arrowsize = 10];
	2476 -> 2477 [label = "89(2)", weight=10,color=red, style="setlinewidth(30)", arrowsize = 10];
	2477 -> 2478 [label = "513", style="setlinewidth(10)", arrowsize = 10];
	2477 -> 2478 [label = "513", style="setlinewidth(10)", arrowsize = 10];
	2478 -> 2479 [label = "80(2)", weight=10,color=red, style="setlinewidth(30)", arrowsize = 10];
	2479 -> 2480 [label = "3774", style="setlinewidth(10)", arrowsize = 10];
	2479 -> s3521 [label = "2342", style="setlinewidth(10)", arrowsize = 10];
	2480 -> 2481 [label = "136(2)", weight=10,color=red, style="setlinewidth(30)", arrowsize = 10];
	2481 -> 2482 [label = "474", style="setlinewidth(10)", arrowsize = 10];
	2481 -> 2483 [label = "358", style="setlinewidth(10)", arrowsize = 10];
	2484 -> 2102 [label = "25(2)", weight=10,color=red, style="setlinewidth(30)", arrowsize = 10];
	s2898 -> 2487 [label = "54", style="setlinewidth(10)", arrowsize = 10];
	2487 -> 2488 [label = "47(2)", weight=10,color=red, style="setlinewidth(30)", arrowsize = 10];
	2488 -> 2487 [label = "74", style="setlinewidth(10)", arrowsize = 10];
	2488 -> 2489 [label = "1448", style="setlinewidth(10)", arrowsize = 10];
	s3543 -> 2491 [label = "", style="setlinewidth(10)", arrowsize = 10];
	s3543 -> 2492 [label = "", style="setlinewidth(10)", arrowsize = 10];
	s3544 -> s4533 [label = "25(12)", weight=10,color=red, style="setlinewidth(30)", arrowsize = 10];
	s4533 -> 2583 [label = "1519", style="setlinewidth(10)", arrowsize = 10];
	s4533 -> s3667 [label = "28(11)", weight=10,color=red, style="setlinewidth(30)", arrowsize = 10];
	s3667 -> s3674 [label = "26(11)", weight=10,color=red, style="setlinewidth(30)", arrowsize = 10];
	s3674 -> s3544 [label = "26(11)", weight=10,color=red, style="setlinewidth(30)", arrowsize = 10];
	2583 -> 2584 [label = "123(2)", weight=10,color=red, style="setlinewidth(30)", arrowsize = 10];
	2584 -> 2585 [label = "1258", style="setlinewidth(10)", arrowsize = 10];
	2584 -> 2586 [label = "1580", style="setlinewidth(10)", arrowsize = 10];
	s4533 -> s3993 [label = "100", style="setlinewidth(10)", arrowsize = 10];
	s4533 -> s3993 [label = "28(5)", weight=10,color=red, style="setlinewidth(30)", arrowsize = 10];
	s4533 -> 2759 [label = "40(2)", weight=10,color=red, style="setlinewidth(30)", arrowsize = 10];
	s4533 -> s3876 [label = "98", style="setlinewidth(10)", arrowsize = 10];
	s4533 -> s3795 [label = "163", style="setlinewidth(10)", arrowsize = 10];
	s4533 -> 2638 [label = "268(2)", weight=10,color=red, style="setlinewidth(30)", arrowsize = 10];
	2638 -> 2639 [label = "89(3)", weight=10,color=red, style="setlinewidth(30)", arrowsize = 10];
	2639 -> 2699 [label = "94", style="setlinewidth(10)", arrowsize = 10];
	2639 -> s3787 [label = "205(2)", weight=10,color=red, style="setlinewidth(30)", arrowsize = 10];
	s3787 -> s3795 [label = "219", style="setlinewidth(10)", arrowsize = 10];
	s3787 -> s3795 [label = "176(2)", weight=10,color=red, style="setlinewidth(30)", arrowsize = 10];
	s3795 -> s3864 [label = "1407(2)", weight=10,color=red, style="setlinewidth(30)", arrowsize = 10];
	s3795 -> 2655 [label = "50(7)", weight=10,color=red, style="setlinewidth(30)", arrowsize = 10];
	2655 -> 2480 [label = "396", style="setlinewidth(10)", arrowsize = 10];
	2655 -> s3813 [label = "118(6)", weight=10,color=red, style="setlinewidth(30)", arrowsize = 10];
	s3813 -> 2689 [label = "287", style="setlinewidth(10)", arrowsize = 10];
	s3813 -> s2762 [label = "25", style="setlinewidth(10)", arrowsize = 10];
	s3813 -> s3819 [label = "162(4)", weight=10,color=red, style="setlinewidth(30)", arrowsize = 10];
	s3819 -> 2660 [label = "260", style="setlinewidth(10)", arrowsize = 10];
	s3819 -> 2662 [label = "116(3)", weight=10,color=red, style="setlinewidth(30)", arrowsize = 10];
	s3819 -> s3827 [label = "70(2)", weight=10,color=red, style="setlinewidth(30)", arrowsize = 10];
	2662 -> s3849 [label = "41", style="setlinewidth(10)", arrowsize = 10];
	2662 -> 2680 [label = "184(2)", weight=10,color=red, style="setlinewidth(30)", arrowsize = 10];
	s3849 -> s3827 [label = "61(5)", weight=10,color=red, style="setlinewidth(30)", arrowsize = 10];
	s3827 -> s3795 [label = "47(7)", weight=10,color=red, style="setlinewidth(30)", arrowsize = 10];
	s3795 -> s3334 [label = "50(8)", weight=10,color=red, style="setlinewidth(30)", arrowsize = 10];
	s3334 -> 2678 [label = "506", style="setlinewidth(10)", arrowsize = 10];
	2680 -> s3848 [label = "104", style="setlinewidth(10)", arrowsize = 10];
	2680 -> s3849 [label = "194", style="setlinewidth(10)", arrowsize = 10];
	s2762 -> 2684 [label = "49(3)", weight=10,color=red, style="setlinewidth(30)", arrowsize = 10];
	2684 -> 2685 [label = "38(4)", weight=10,color=red, style="setlinewidth(30)", arrowsize = 10];
	2685 -> 2686 [label = "50(3)", weight=10,color=red, style="setlinewidth(30)", arrowsize = 10];
	2685 -> s4533 [label = "29", style="setlinewidth(10)", arrowsize = 10];
	2686 -> 2687 [label = "578", style="setlinewidth(10)", arrowsize = 10];
	2686 -> s1666 [label = "53(2)", weight=10,color=red, style="setlinewidth(30)", arrowsize = 10];
	s4533 -> s2762 [label = "55(4)", weight=10,color=red, style="setlinewidth(30)", arrowsize = 10];
	2689 -> 2690 [label = "77(2)", weight=10,color=red, style="setlinewidth(30)", arrowsize = 10];
	2690 -> s3849 [label = "624", style="setlinewidth(10)", arrowsize = 10];
	2690 -> 2691 [label = "772", style="setlinewidth(10)", arrowsize = 10];
	s3795 -> s3862 [label = "500(2)", weight=10,color=red, style="setlinewidth(30)", arrowsize = 10];
	s3862 -> 2694 [label = "", style="setlinewidth(10)", arrowsize = 10];
	s3862 -> 2695 [label = "", style="setlinewidth(10)", arrowsize = 10];
	s3864 -> 2697 [label = "", style="setlinewidth(10)", arrowsize = 10];
	s3864 -> 2698 [label = "", style="setlinewidth(10)", arrowsize = 10];
	2699 -> 2700 [label = "75(2)", weight=10,color=red, style="setlinewidth(30)", arrowsize = 10];
	2700 -> 2701 [label = "614", style="setlinewidth(10)", arrowsize = 10];
	2700 -> s3787 [label = "382", style="setlinewidth(10)", arrowsize = 10];
	s4533 -> s3876 [label = "55", style="setlinewidth(10)", arrowsize = 10];
	s4533 -> s3904 [label = "72", style="setlinewidth(10)", arrowsize = 10];
	s4533 -> s3876 [label = "36(3)", weight=10,color=red, style="setlinewidth(30)", arrowsize = 10];
	s4533 -> s3849 [label = "65(2)", weight=10,color=red, style="setlinewidth(30)", arrowsize = 10];
	s3876 -> s3879 [label = "93(6)", weight=10,color=red, style="setlinewidth(30)", arrowsize = 10];
	s3879 -> 2710 [label = "69(3)", weight=10,color=red, style="setlinewidth(30)", arrowsize = 10];
	2710 -> 2711 [label = "133(2)", weight=10,color=red, style="setlinewidth(30)", arrowsize = 10];
	2710 -> 2711 [label = "121", style="setlinewidth(10)", arrowsize = 10];
	2711 -> s3887 [label = "48(3)", weight=10,color=red, style="setlinewidth(30)", arrowsize = 10];
	s3887 -> s3879 [label = "135(3)", weight=10,color=red, style="setlinewidth(30)", arrowsize = 10];
	s3879 -> s3890 [label = "92(6)", weight=10,color=red, style="setlinewidth(30)", arrowsize = 10];
	s3890 -> s3901 [label = "91(6)", weight=10,color=red, style="setlinewidth(30)", arrowsize = 10];
	s3901 -> s3795 [label = "47(6)", weight=10,color=red, style="setlinewidth(30)", arrowsize = 10];
	s3904 -> 2728 [label = "80(3)", weight=10,color=red, style="setlinewidth(30)", arrowsize = 10];
	2728 -> s3978 [label = "138", style="setlinewidth(10)", arrowsize = 10];
	2728 -> 2747 [label = "21(2)", weight=10,color=red, style="setlinewidth(30)", arrowsize = 10];
	s3978 -> s3911 [label = "33(5)", weight=10,color=red, style="setlinewidth(30)", arrowsize = 10];
	s3911 -> s3915 [label = "35(5)", weight=10,color=red, style="setlinewidth(30)", arrowsize = 10];
	s3915 -> s3926 [label = "122(5)", weight=10,color=red, style="setlinewidth(30)", arrowsize = 10];
	s3926 -> s3848 [label = "291", style="setlinewidth(10)", arrowsize = 10];
	s3926 -> 2744 [label = "818", style="setlinewidth(10)", arrowsize = 10];
	s3926 -> 2743 [label = "849", style="setlinewidth(10)", arrowsize = 10];
	s3926 -> 2741 [label = "736", style="setlinewidth(10)", arrowsize = 10];
	s3926 -> 2742 [label = "311", style="setlinewidth(10)", arrowsize = 10];
	2747 -> s3934 [label = "200", style="setlinewidth(10)", arrowsize = 10];
	2747 -> s3876 [label = "124", style="setlinewidth(10)", arrowsize = 10];
	s3934 -> 2750 [label = "51(3)", weight=10,color=red, style="setlinewidth(30)", arrowsize = 10];
	2750 -> 2751 [label = "30(2)", weight=10,color=red, style="setlinewidth(30)", arrowsize = 10];
	2750 -> 2752 [label = "57", style="setlinewidth(10)", arrowsize = 10];
	2751 -> 2699 [label = "134", style="setlinewidth(10)", arrowsize = 10];
	2751 -> s2749 [label = "225", style="setlinewidth(10)", arrowsize = 10];
	2752 -> s3944 [label = "59(3)", weight=10,color=red, style="setlinewidth(30)", arrowsize = 10];
	s3944 -> 2757 [label = "", style="setlinewidth(10)", arrowsize = 10];
	s3944 -> 2755 [label = "", style="setlinewidth(10)", arrowsize = 10];
	s3944 -> 2756 [label = "", style="setlinewidth(10)", arrowsize = 10];
	2759 -> 2638 [label = "277", style="setlinewidth(10)", arrowsize = 10];
	2759 -> 2689 [label = "3858", style="setlinewidth(10)", arrowsize = 10];
	s3993 -> s3957 [label = "21(6)", weight=10,color=red, style="setlinewidth(30)", arrowsize = 10];
	s3957 -> s3986 [label = "89(6)", weight=10,color=red, style="setlinewidth(30)", arrowsize = 10];
	s3986 -> s3979 [label = "100(5)", weight=10,color=red, style="setlinewidth(30)", arrowsize = 10];
	s3979 -> 2782 [label = "148(2)", weight=10,color=red, style="setlinewidth(30)", arrowsize = 10];
	s3979 -> s3972 [label = "90(3)", weight=10,color=red, style="setlinewidth(30)", arrowsize = 10];
	s3972 -> s3904 [label = "229", style="setlinewidth(10)", arrowsize = 10];
	s3972 -> s3978 [label = "21(3)", weight=10,color=red, style="setlinewidth(30)", arrowsize = 10];
	2782 -> 2783 [label = "939", style="setlinewidth(10)", arrowsize = 10];
	2782 -> 2784 [label = "533", style="setlinewidth(10)", arrowsize = 10];
	s3986 -> s3978 [label = "62", style="setlinewidth(10)", arrowsize = 10];
	s2609 -> s4533 [label = "140", style="setlinewidth(10)", arrowsize = 10];
	s2609 -> s2672 [label = "256", style="setlinewidth(10)", arrowsize = 10];
	s4533 -> s3934 [label = "1408", style="setlinewidth(10)", arrowsize = 10];
	s4533 -> 2835 [label = "82(3)", weight=10,color=red, style="setlinewidth(30)", arrowsize = 10];
	2835 -> s2947 [label = "307", style="setlinewidth(10)", arrowsize = 10];
	2835 -> 2836 [label = "155(2)", weight=10,color=red, style="setlinewidth(30)", arrowsize = 10];
	2836 -> 2837 [label = "149", style="setlinewidth(10)", arrowsize = 10];
	2836 -> 2358 [label = "1006", style="setlinewidth(10)", arrowsize = 10];
	2837 -> 2838 [label = "126(2)", weight=10,color=red, style="setlinewidth(30)", arrowsize = 10];
	2838 -> 2839 [label = "114", style="setlinewidth(10)", arrowsize = 10];
	2838 -> s2724 [label = "54", style="setlinewidth(10)", arrowsize = 10];
	2839 -> 2840 [label = "101(2)", weight=10,color=red, style="setlinewidth(30)", arrowsize = 10];
	2840 -> 2440 [label = "134", style="setlinewidth(10)", arrowsize = 10];
	2840 -> 2441 [label = "121", style="setlinewidth(10)", arrowsize = 10];
	s4533 -> s4086 [label = "31(21)", weight=10,color=red, style="setlinewidth(30)", arrowsize = 10];
	s4086 -> 2943 [label = "137", style="setlinewidth(10)", arrowsize = 10];
	s4086 -> 2943 [label = "92", style="setlinewidth(10)", arrowsize = 10];
	s4086 -> s4207 [label = "96(3)", weight=10,color=red, style="setlinewidth(30)", arrowsize = 10];
	s4086 -> s9574 [label = "24(9)", weight=10,color=red, style="setlinewidth(30)", arrowsize = 10];
	s9574 -> 2927 [label = "223(2)", weight=10,color=red, style="setlinewidth(30)", arrowsize = 10];
	s9574 -> s4179 [label = "180(8)", weight=10,color=red, style="setlinewidth(30)", arrowsize = 10];
	s4179 -> 2869 [label = "89", style="setlinewidth(10)", arrowsize = 10];
	s4179 -> 2908 [label = "1936", style="setlinewidth(10)", arrowsize = 10];
	s4179 -> s9713 [label = "31(2)", weight=10,color=red, style="setlinewidth(30)", arrowsize = 10];
	s9713 -> 2869 [label = "45(3)", weight=10,color=red, style="setlinewidth(30)", arrowsize = 10];
	2869 -> 2870 [label = "58(4)", weight=10,color=red, style="setlinewidth(30)", arrowsize = 10];
	2870 -> s4172 [label = "273", style="setlinewidth(10)", arrowsize = 10];
	2870 -> 2871 [label = "358(3)", weight=10,color=red, style="setlinewidth(30)", arrowsize = 10];
	2871 -> s4127 [label = "88(2)", weight=10,color=red, style="setlinewidth(30)", arrowsize = 10];
	2871 -> 2891 [label = "66", style="setlinewidth(10)", arrowsize = 10];
	s4127 -> 2873 [label = "49(4)", weight=10,color=red, style="setlinewidth(30)", arrowsize = 10];
	2873 -> s4127 [label = "58(3)", weight=10,color=red, style="setlinewidth(30)", arrowsize = 10];
	2873 -> 2884 [label = "342", style="setlinewidth(10)", arrowsize = 10];
	s4127 -> 2875 [label = "42", style="setlinewidth(10)", arrowsize = 10];
	2875 -> s4137 [label = "46(3)", weight=10,color=red, style="setlinewidth(30)", arrowsize = 10];
	s4137 -> 2883 [label = "59(3)", weight=10,color=red, style="setlinewidth(30)", arrowsize = 10];
	2883 -> 2884 [label = "199", style="setlinewidth(10)", arrowsize = 10];
	2883 -> 2875 [label = "49(2)", weight=10,color=red, style="setlinewidth(30)", arrowsize = 10];
	2884 -> 2885 [label = "362(2)", weight=10,color=red, style="setlinewidth(30)", arrowsize = 10];
	2885 -> s4146 [label = "144(3)", weight=10,color=red, style="setlinewidth(30)", arrowsize = 10];
	s4146 -> 2890 [label = "", style="setlinewidth(10)", arrowsize = 10];
	s4146 -> 2888 [label = "", style="setlinewidth(10)", arrowsize = 10];
	s4146 -> 2889 [label = "", style="setlinewidth(10)", arrowsize = 10];
	2891 -> s4158 [label = "66(4)", weight=10,color=red, style="setlinewidth(30)", arrowsize = 10];
	s4158 -> 2895 [label = "24(4)", weight=10,color=red, style="setlinewidth(30)", arrowsize = 10];
	2895 -> 2885 [label = "299", style="setlinewidth(10)", arrowsize = 10];
	2895 -> 2891 [label = "167(3)", weight=10,color=red, style="setlinewidth(30)", arrowsize = 10];
	s4172 -> s4171 [label = "25(3)", weight=10,color=red, style="setlinewidth(30)", arrowsize = 10];
	s4171 -> s4165 [label = "41", style="setlinewidth(10)", arrowsize = 10];
	s4171 -> s4165 [label = "38(3)", weight=10,color=red, style="setlinewidth(30)", arrowsize = 10];
	s4165 -> s4172 [label = "88", style="setlinewidth(10)", arrowsize = 10];
	s4165 -> s4171 [label = "36(3)", weight=10,color=red, style="setlinewidth(30)", arrowsize = 10];
	s4171 -> s4172 [label = "185", style="setlinewidth(10)", arrowsize = 10];
	s4171 -> s3356 [label = "327", style="setlinewidth(10)", arrowsize = 10];
	s4179 -> 2926 [label = "841", style="setlinewidth(10)", arrowsize = 10];
	s4179 -> s4190 [label = "236", style="setlinewidth(10)", arrowsize = 10];
	s4179 -> 2913 [label = "422", style="setlinewidth(10)", arrowsize = 10];
	s4179 -> 2916 [label = "785", style="setlinewidth(10)", arrowsize = 10];
	2913 -> 2914 [label = "41(3)", weight=10,color=red, style="setlinewidth(30)", arrowsize = 10];
	2914 -> 2915 [label = "602", style="setlinewidth(10)", arrowsize = 10];
	2914 -> 2913 [label = "85(2)", weight=10,color=red, style="setlinewidth(30)", arrowsize = 10];
	2916 -> 2917 [label = "67(2)", weight=10,color=red, style="setlinewidth(30)", arrowsize = 10];
	2917 -> 2918 [label = "154", style="setlinewidth(10)", arrowsize = 10];
	2917 -> 2919 [label = "148", style="setlinewidth(10)", arrowsize = 10];
	s4190 -> 2922 [label = "73(2)", weight=10,color=red, style="setlinewidth(30)", arrowsize = 10];
	2922 -> s4190 [label = "53(3)", weight=10,color=red, style="setlinewidth(30)", arrowsize = 10];
	s4190 -> 2924 [label = "79", style="setlinewidth(10)", arrowsize = 10];
	s4190 -> 2916 [label = "291", style="setlinewidth(10)", arrowsize = 10];
	2924 -> 2925 [label = "132(2)", weight=10,color=red, style="setlinewidth(30)", arrowsize = 10];
	2925 -> 2924 [label = "244", style="setlinewidth(10)", arrowsize = 10];
	2925 -> 2922 [label = "190", style="setlinewidth(10)", arrowsize = 10];
	2927 -> 2928 [label = "739", style="setlinewidth(10)", arrowsize = 10];
	2927 -> 2929 [label = "360", style="setlinewidth(10)", arrowsize = 10];
	2929 -> 2930 [label = "74(4)", weight=10,color=red, style="setlinewidth(30)", arrowsize = 10];
	2930 -> 2933 [label = "22", style="setlinewidth(10)", arrowsize = 10];
	2930 -> s4203 [label = "67(3)", weight=10,color=red, style="setlinewidth(30)", arrowsize = 10];
	s4203 -> 2929 [label = "73(3)", weight=10,color=red, style="setlinewidth(30)", arrowsize = 10];
	s4207 -> 2942 [label = "926", style="setlinewidth(10)", arrowsize = 10];
	s4207 -> s4212 [label = "455(2)", weight=10,color=red, style="setlinewidth(30)", arrowsize = 10];
	s4212 -> s4214 [label = "668(2)", weight=10,color=red, style="setlinewidth(30)", arrowsize = 10];
	s4214 -> 2940 [label = "", style="setlinewidth(10)", arrowsize = 10];
	s4214 -> 2941 [label = "", style="setlinewidth(10)", arrowsize = 10];
	2943 -> 2944 [label = "82(2)", weight=10,color=red, style="setlinewidth(30)", arrowsize = 10];
	2944 -> s4220 [label = "610", style="setlinewidth(10)", arrowsize = 10];
	2944 -> s4223 [label = "281", style="setlinewidth(10)", arrowsize = 10];
	s4220 -> 2947 [label = "734", style="setlinewidth(10)", arrowsize = 10];
	s4223 -> 2950 [label = "857", style="setlinewidth(10)", arrowsize = 10];
	2950 -> 2951 [label = "56(2)", weight=10,color=red, style="setlinewidth(30)", arrowsize = 10];
	2951 -> 2952 [label = "467", style="setlinewidth(10)", arrowsize = 10];
	2951 -> 2953 [label = "444", style="setlinewidth(10)", arrowsize = 10];
	s4086 -> s4230 [label = "57(4)", weight=10,color=red, style="setlinewidth(30)", arrowsize = 10];
	s4230 -> s4232 [label = "56(8)", weight=10,color=red, style="setlinewidth(30)", arrowsize = 10];
	s4232 -> 2983 [label = "147(2)", weight=10,color=red, style="setlinewidth(30)", arrowsize = 10];
	s4232 -> s4262 [label = "75(4)", weight=10,color=red, style="setlinewidth(30)", arrowsize = 10];
	s4232 -> s4265 [label = "705(2)", weight=10,color=red, style="setlinewidth(30)", arrowsize = 10];
	s4262 -> s4243 [label = "47(4)", weight=10,color=red, style="setlinewidth(30)", arrowsize = 10];
	s4243 -> 2977 [label = "1333", style="setlinewidth(10)", arrowsize = 10];
	s4243 -> s4258 [label = "61", style="setlinewidth(10)", arrowsize = 10];
	s4243 -> 2968 [label = "127(2)", weight=10,color=red, style="setlinewidth(30)", arrowsize = 10];
	2968 -> s4258 [label = "161", style="setlinewidth(10)", arrowsize = 10];
	2968 -> s4258 [label = "249", style="setlinewidth(10)", arrowsize = 10];
	s4258 -> 2970 [label = "67(3)", weight=10,color=red, style="setlinewidth(30)", arrowsize = 10];
	2970 -> 2971 [label = "22(2)", weight=10,color=red, style="setlinewidth(30)", arrowsize = 10];
	2970 -> 2974 [label = "597", style="setlinewidth(10)", arrowsize = 10];
	2971 -> 2972 [label = "612", style="setlinewidth(10)", arrowsize = 10];
	2971 -> 2973 [label = "621", style="setlinewidth(10)", arrowsize = 10];
	s4265 -> 2981 [label = "", style="setlinewidth(10)", arrowsize = 10];
	s4265 -> 2982 [label = "", style="setlinewidth(10)", arrowsize = 10];
	2983 -> 2984 [label = "235", style="setlinewidth(10)", arrowsize = 10];
	2983 -> s4271 [label = "29", style="setlinewidth(10)", arrowsize = 10];
	2984 -> 2985 [label = "21(3)", weight=10,color=red, style="setlinewidth(30)", arrowsize = 10];
	2985 -> 2986 [label = "408", style="setlinewidth(10)", arrowsize = 10];
	2985 -> 2984 [label = "91(2)", weight=10,color=red, style="setlinewidth(30)", arrowsize = 10];
	s4271 -> s4273 [label = "52(3)", weight=10,color=red, style="setlinewidth(30)", arrowsize = 10];
	s4273 -> 2992 [label = "436", style="setlinewidth(10)", arrowsize = 10];
	s4273 -> s4271 [label = "110(2)", weight=10,color=red, style="setlinewidth(30)", arrowsize = 10];
	s4086 -> s4230 [label = "35(2)", weight=10,color=red, style="setlinewidth(30)", arrowsize = 10];
	s4086 -> s4230 [label = "52(2)", weight=10,color=red, style="setlinewidth(30)", arrowsize = 10];
	s4533 -> s4310 [label = "77(2)", weight=10,color=red, style="setlinewidth(30)", arrowsize = 10];
	s4533 -> 3021 [label = "147(2)", weight=10,color=red, style="setlinewidth(30)", arrowsize = 10];
	s4533 -> s4310 [label = "32(6)", weight=10,color=red, style="setlinewidth(30)", arrowsize = 10];
	s4533 -> 3020 [label = "37(5)", weight=10,color=red, style="setlinewidth(30)", arrowsize = 10];
	s4310 -> s4316 [label = "42(8)", weight=10,color=red, style="setlinewidth(30)", arrowsize = 10];
	s4316 -> s4533 [label = "43(11)", weight=10,color=red, style="setlinewidth(30)", arrowsize = 10];
	3020 -> s4316 [label = "21", style="setlinewidth(10)", arrowsize = 10];
	3020 -> s2672 [label = "50(4)", weight=10,color=red, style="setlinewidth(30)", arrowsize = 10];
	3021 -> s4325 [label = "30(3)", weight=10,color=red, style="setlinewidth(30)", arrowsize = 10];
	s4325 -> s5274 [label = "102", style="setlinewidth(10)", arrowsize = 10];
	s4325 -> s4316 [label = "26(2)", weight=10,color=red, style="setlinewidth(30)", arrowsize = 10];
	3026 -> 3034 [label = "242(4)", weight=10,color=red, style="setlinewidth(30)", arrowsize = 10];
	3026 -> 3027 [label = "560(3)", weight=10,color=red, style="setlinewidth(30)", arrowsize = 10];
	3027 -> 3028 [label = "110(2)", weight=10,color=red, style="setlinewidth(30)", arrowsize = 10];
	3027 -> 3033 [label = "962", style="setlinewidth(10)", arrowsize = 10];
	3028 -> 3029 [label = "370", style="setlinewidth(10)", arrowsize = 10];
	3028 -> 3029 [label = "672", style="setlinewidth(10)", arrowsize = 10];
	3029 -> s4338 [label = "218(2)", weight=10,color=red, style="setlinewidth(30)", arrowsize = 10];
	s4338 -> 3031 [label = "", style="setlinewidth(10)", arrowsize = 10];
	s4338 -> 3032 [label = "", style="setlinewidth(10)", arrowsize = 10];
	3034 -> s4342 [label = "759(2)", weight=10,color=red, style="setlinewidth(30)", arrowsize = 10];
	3034 -> 3042 [label = "125(2)", weight=10,color=red, style="setlinewidth(30)", arrowsize = 10];
	s4342 -> 3038 [label = "723", style="setlinewidth(10)", arrowsize = 10];
	s4342 -> 3038 [label = "136(7)", weight=10,color=red, style="setlinewidth(30)", arrowsize = 10];
	s4342 -> s4348 [label = "603(2)", weight=10,color=red, style="setlinewidth(30)", arrowsize = 10];
	3038 -> s4342 [label = "115(8)", weight=10,color=red, style="setlinewidth(30)", arrowsize = 10];
	s4348 -> 3040 [label = "", style="setlinewidth(10)", arrowsize = 10];
	s4348 -> 3041 [label = "", style="setlinewidth(10)", arrowsize = 10];
	3042 -> 3043 [label = "1542", style="setlinewidth(10)", arrowsize = 10];
	3042 -> s4364 [label = "205", style="setlinewidth(10)", arrowsize = 10];
	s4364 -> 3046 [label = "36(5)", weight=10,color=red, style="setlinewidth(30)", arrowsize = 10];
	3046 -> s4360 [label = "45(4)", weight=10,color=red, style="setlinewidth(30)", arrowsize = 10];
	3046 -> 3054 [label = "456", style="setlinewidth(10)", arrowsize = 10];
	s4360 -> s4364 [label = "58(4)", weight=10,color=red, style="setlinewidth(30)", arrowsize = 10];
	3056 -> s4370 [label = "22(4)", weight=10,color=red, style="setlinewidth(30)", arrowsize = 10];
	3058 -> s4375 [label = "42(5)", weight=10,color=red, style="setlinewidth(30)", arrowsize = 10];
	s4375 -> 3066 [label = "84(18)", weight=10,color=red, style="setlinewidth(30)", arrowsize = 10];
	3066 -> 3074 [label = "162", style="setlinewidth(10)", arrowsize = 10];
	3066 -> s4389 [label = "27(17)", weight=10,color=red, style="setlinewidth(30)", arrowsize = 10];
	s4389 -> 3074 [label = "21(17)", weight=10,color=red, style="setlinewidth(30)", arrowsize = 10];
	3074 -> s4405 [label = "57(18)", weight=10,color=red, style="setlinewidth(30)", arrowsize = 10];
	s4405 -> s4467 [label = "23(3)", weight=10,color=red, style="setlinewidth(30)", arrowsize = 10];
	s4405 -> s9153 [label = "37(15)", weight=10,color=red, style="setlinewidth(30)", arrowsize = 10];
	s9153 -> s9538 [label = "201(2)", weight=10,color=red, style="setlinewidth(30)", arrowsize = 10];
	s9153 -> 3121 [label = "25(5)", weight=10,color=red, style="setlinewidth(30)", arrowsize = 10];
	s9153 -> s9144 [label = "21(10)", weight=10,color=red, style="setlinewidth(30)", arrowsize = 10];
	s9144 -> 3093 [label = "36(15)", weight=10,color=red, style="setlinewidth(30)", arrowsize = 10];
	3093 -> s4437 [label = "21(21)", weight=10,color=red, style="setlinewidth(30)", arrowsize = 10];
	s4437 -> s4447 [label = "34(2)", weight=10,color=red, style="setlinewidth(30)", arrowsize = 10];
	s4437 -> 3118 [label = "1277", style="setlinewidth(10)", arrowsize = 10];
	s4437 -> s4447 [label = "32(19)", weight=10,color=red, style="setlinewidth(30)", arrowsize = 10];
	s4447 -> s4533 [label = "24(23)", weight=10,color=red, style="setlinewidth(30)", arrowsize = 10];
	3121 -> 3093 [label = "51(6)", weight=10,color=red, style="setlinewidth(30)", arrowsize = 10];
	s9538 -> s4533 [label = "22(3)", weight=10,color=red, style="setlinewidth(30)", arrowsize = 10];
	s4467 -> s4470 [label = "25(3)", weight=10,color=red, style="setlinewidth(30)", arrowsize = 10];
	s4470 -> 3143 [label = "1325", style="setlinewidth(10)", arrowsize = 10];
	s4470 -> s9396 [label = "480", style="setlinewidth(10)", arrowsize = 10];
	s4470 -> 3121 [label = "63", style="setlinewidth(10)", arrowsize = 10];
	s9396 -> 3132 [label = "248(3)", weight=10,color=red, style="setlinewidth(30)", arrowsize = 10];
	3132 -> 3133 [label = "36(2)", weight=10,color=red, style="setlinewidth(30)", arrowsize = 10];
	3132 -> 3142 [label = "1300", style="setlinewidth(10)", arrowsize = 10];
	3133 -> 3134 [label = "41", style="setlinewidth(10)", arrowsize = 10];
	3133 -> 3134 [label = "231", style="setlinewidth(10)", arrowsize = 10];
	3134 -> 3135 [label = "160(2)", weight=10,color=red, style="setlinewidth(30)", arrowsize = 10];
	3135 -> 3136 [label = "135", style="setlinewidth(10)", arrowsize = 10];
	3135 -> 3136 [label = "62", style="setlinewidth(10)", arrowsize = 10];
	3136 -> 3137 [label = "209(2)", weight=10,color=red, style="setlinewidth(30)", arrowsize = 10];
	3137 -> 3138 [label = "132", style="setlinewidth(10)", arrowsize = 10];
	3137 -> 3138 [label = "122", style="setlinewidth(10)", arrowsize = 10];
	3138 -> s4488 [label = "116(2)", weight=10,color=red, style="setlinewidth(30)", arrowsize = 10];
	s4488 -> 3140 [label = "60", style="setlinewidth(10)", arrowsize = 10];
	s4488 -> 3141 [label = "", style="setlinewidth(10)", arrowsize = 10];
	s4590 -> s4595 [label = "91(6)", weight=10,color=red, style="setlinewidth(30)", arrowsize = 10];
	s4595 -> s4600 [label = "92(6)", weight=10,color=red, style="setlinewidth(30)", arrowsize = 10];
	s4600 -> s4605 [label = "135(3)", weight=10,color=red, style="setlinewidth(30)", arrowsize = 10];
	s4605 -> 3212 [label = "48(3)", weight=10,color=red, style="setlinewidth(30)", arrowsize = 10];
	3212 -> 3213 [label = "133(2)", weight=10,color=red, style="setlinewidth(30)", arrowsize = 10];
	3212 -> 3213 [label = "121", style="setlinewidth(10)", arrowsize = 10];
	3213 -> s4600 [label = "69(3)", weight=10,color=red, style="setlinewidth(30)", arrowsize = 10];
	s4600 -> s4614 [label = "93(6)", weight=10,color=red, style="setlinewidth(30)", arrowsize = 10];
	s4614 -> 1737 [label = "124", style="setlinewidth(10)", arrowsize = 10];
	s4614 -> s5274 [label = "98", style="setlinewidth(10)", arrowsize = 10];
	s4614 -> s5274 [label = "55", style="setlinewidth(10)", arrowsize = 10];
	s4614 -> s5274 [label = "36(3)", weight=10,color=red, style="setlinewidth(30)", arrowsize = 10];
	s1959 -> 3221 [label = "624", style="setlinewidth(10)", arrowsize = 10];
	s1959 -> 3223 [label = "194", style="setlinewidth(10)", arrowsize = 10];
	3221 -> 3222 [label = "77(2)", weight=10,color=red, style="setlinewidth(30)", arrowsize = 10];
	3222 -> s1968 [label = "287", style="setlinewidth(10)", arrowsize = 10];
	3222 -> 1726 [label = "3858", style="setlinewidth(10)", arrowsize = 10];
	3223 -> 1469 [label = "184(2)", weight=10,color=red, style="setlinewidth(30)", arrowsize = 10];
	s4626 -> s4630 [label = "31(4)", weight=10,color=red, style="setlinewidth(30)", arrowsize = 10];
	s4630 -> s1915 [label = "320(2)", weight=10,color=red, style="setlinewidth(30)", arrowsize = 10];
	s4630 -> s2243 [label = "95", style="setlinewidth(10)", arrowsize = 10];
	s4630 -> 3232 [label = "2578", style="setlinewidth(10)", arrowsize = 10];
	s4646 -> s4640 [label = "36(3)", weight=10,color=red, style="setlinewidth(30)", arrowsize = 10];
	s4640 -> s4646 [label = "38(3)", weight=10,color=red, style="setlinewidth(30)", arrowsize = 10];
	s4646 -> s4648 [label = "25(3)", weight=10,color=red, style="setlinewidth(30)", arrowsize = 10];
	s4648 -> 3244 [label = "273", style="setlinewidth(10)", arrowsize = 10];
	s4648 -> s4640 [label = "88", style="setlinewidth(10)", arrowsize = 10];
	s4648 -> s4646 [label = "185", style="setlinewidth(10)", arrowsize = 10];
	s4640 -> s4646 [label = "41", style="setlinewidth(10)", arrowsize = 10];
	3244 -> 3245 [label = "58(4)", weight=10,color=red, style="setlinewidth(30)", arrowsize = 10];
	3245 -> s4664 [label = "89", style="setlinewidth(10)", arrowsize = 10];
	3245 -> s4694 [label = "45(3)", weight=10,color=red, style="setlinewidth(30)", arrowsize = 10];
	s4694 -> s4664 [label = "31(2)", weight=10,color=red, style="setlinewidth(30)", arrowsize = 10];
	s4664 -> s4669 [label = "180(8)", weight=10,color=red, style="setlinewidth(30)", arrowsize = 10];
	s4669 -> 3272 [label = "", style="setlinewidth(10)", arrowsize = 10];
	s4669 -> s4674 [label = "24(9)", weight=10,color=red, style="setlinewidth(30)", arrowsize = 10];
	s4674 -> 3270 [label = "", style="setlinewidth(10)", arrowsize = 10];
	s4674 -> s5274 [label = "31(21)", weight=10,color=red, style="setlinewidth(30)", arrowsize = 10];
	s4694 -> 3274 [label = "", style="setlinewidth(10)", arrowsize = 10];
	s4696 -> s2180 [label = "61(2)", weight=10,color=red, style="setlinewidth(30)", arrowsize = 10];
	s4696 -> 3279 [label = "1070", style="setlinewidth(10)", arrowsize = 10];
	3279 -> s4701 [label = "374(3)", weight=10,color=red, style="setlinewidth(30)", arrowsize = 10];
	s4701 -> 3281 [label = "117", style="setlinewidth(10)", arrowsize = 10];
	3281 -> 3282 [label = "84(2)", weight=10,color=red, style="setlinewidth(30)", arrowsize = 10];
	3282 -> 3283 [label = "58", style="setlinewidth(10)", arrowsize = 10];
	3282 -> 3283 [label = "148", style="setlinewidth(10)", arrowsize = 10];
	3283 -> s5274 [label = "251(2)", weight=10,color=red, style="setlinewidth(30)", arrowsize = 10];
	s4701 -> s5940 [label = "291", style="setlinewidth(10)", arrowsize = 10];
	s4701 -> 3223 [label = "104", style="setlinewidth(10)", arrowsize = 10];
	s5940 -> s4712 [label = "122(5)", weight=10,color=red, style="setlinewidth(30)", arrowsize = 10];
	s4712 -> s4717 [label = "35(5)", weight=10,color=red, style="setlinewidth(30)", arrowsize = 10];
	s4717 -> s4721 [label = "33(5)", weight=10,color=red, style="setlinewidth(30)", arrowsize = 10];
	s4721 -> 1738 [label = "138", style="setlinewidth(10)", arrowsize = 10];
	s4721 -> s2392 [label = "62", style="setlinewidth(10)", arrowsize = 10];
	s4721 -> s4726 [label = "21(3)", weight=10,color=red, style="setlinewidth(30)", arrowsize = 10];
	s4726 -> 1210 [label = "2308", style="setlinewidth(10)", arrowsize = 10];
	s4735 -> 1403 [label = "34(6)", weight=10,color=red, style="setlinewidth(30)", arrowsize = 10];
	s1864 -> s4696 [label = "92(2)", weight=10,color=red, style="setlinewidth(30)", arrowsize = 10];
	3304 -> 1367 [label = "69", style="setlinewidth(10)", arrowsize = 10];
	3304 -> s1849 [label = "84", style="setlinewidth(10)", arrowsize = 10];
	s1666 -> s3819 [label = "192(2)", weight=10,color=red, style="setlinewidth(30)", arrowsize = 10];
	s1666 -> 3317 [label = "86", style="setlinewidth(10)", arrowsize = 10];
	s1552 -> s2136 [label = "46(6)", weight=10,color=red, style="setlinewidth(30)", arrowsize = 10];
	s2136 -> 1710 [label = "50(4)", weight=10,color=red, style="setlinewidth(30)", arrowsize = 10];
	s2136 -> s4790 [label = "54(12)", weight=10,color=red, style="setlinewidth(30)", arrowsize = 10];
	s5274 -> s2136 [label = "21(15)", weight=10,color=red, style="setlinewidth(30)", arrowsize = 10];
	s5274 -> 3056 [label = "48(2)", weight=10,color=red, style="setlinewidth(30)", arrowsize = 10];
	s5274 -> s4880 [label = "25(12)", weight=10,color=red, style="setlinewidth(30)", arrowsize = 10];
	s4880 -> 3281 [label = "23", style="setlinewidth(10)", arrowsize = 10];
	s4880 -> s4889 [label = "26(11)", weight=10,color=red, style="setlinewidth(30)", arrowsize = 10];
	s4889 -> s4921 [label = "26(11)", weight=10,color=red, style="setlinewidth(30)", arrowsize = 10];
	s4921 -> s5274 [label = "28(11)", weight=10,color=red, style="setlinewidth(30)", arrowsize = 10];
	s5274 -> 3644 [label = "", style="setlinewidth(10)", arrowsize = 10];
	s5274 -> s4999 [label = "24(23)", weight=10,color=red, style="setlinewidth(30)", arrowsize = 10];
	s5274 -> s5249 [label = "22(3)", weight=10,color=red, style="setlinewidth(30)", arrowsize = 10];
	s4999 -> s5007 [label = "32(19)", weight=10,color=red, style="setlinewidth(30)", arrowsize = 10];
	s5007 -> 3631 [label = "", style="setlinewidth(10)", arrowsize = 10];
	s5007 -> 3480 [label = "21(21)", weight=10,color=red, style="setlinewidth(30)", arrowsize = 10];
	3480 -> s5028 [label = "36(15)", weight=10,color=red, style="setlinewidth(30)", arrowsize = 10];
	3480 -> 3623 [label = "51(6)", weight=10,color=red, style="setlinewidth(30)", arrowsize = 10];
	s5028 -> 3619 [label = "", style="setlinewidth(10)", arrowsize = 10];
	s5028 -> 3618 [label = "", style="setlinewidth(10)", arrowsize = 10];
	s5028 -> 3617 [label = "", style="setlinewidth(10)", arrowsize = 10];
	s5028 -> s5036 [label = "21(10)", weight=10,color=red, style="setlinewidth(30)", arrowsize = 10];
	s5036 -> 3616 [label = "21", style="setlinewidth(10)", arrowsize = 10];
	s5036 -> 3614 [label = "", style="setlinewidth(10)", arrowsize = 10];
	s5036 -> s5046 [label = "37(15)", weight=10,color=red, style="setlinewidth(30)", arrowsize = 10];
	s5046 -> 3499 [label = "57(18)", weight=10,color=red, style="setlinewidth(30)", arrowsize = 10];
	3499 -> 3507 [label = "162", style="setlinewidth(10)", arrowsize = 10];
	3499 -> s5065 [label = "21(17)", weight=10,color=red, style="setlinewidth(30)", arrowsize = 10];
	s5065 -> 3507 [label = "27(17)", weight=10,color=red, style="setlinewidth(30)", arrowsize = 10];
	3507 -> s5071 [label = "84(18)", weight=10,color=red, style="setlinewidth(30)", arrowsize = 10];
	s5071 -> s5091 [label = "586", style="setlinewidth(10)", arrowsize = 10];
	s5071 -> s5091 [label = "1003", style="setlinewidth(10)", arrowsize = 10];
	s5071 -> s5212 [label = "478", style="setlinewidth(10)", arrowsize = 10];
	s5071 -> s5212 [label = "588", style="setlinewidth(10)", arrowsize = 10];
	s5071 -> s5091 [label = "497", style="setlinewidth(10)", arrowsize = 10];
	s5071 -> 3606 [label = "", style="setlinewidth(10)", arrowsize = 10];
	s5071 -> s5091 [label = "179", style="setlinewidth(10)", arrowsize = 10];
	s5071 -> s5085 [label = "71(4)", weight=10,color=red, style="setlinewidth(30)", arrowsize = 10];
	s5085 -> s5091 [label = "43(4)", weight=10,color=red, style="setlinewidth(30)", arrowsize = 10];
	s5091 -> s5107 [label = "42(16)", weight=10,color=red, style="setlinewidth(30)", arrowsize = 10];
	s5107 -> 3593 [label = "", style="setlinewidth(10)", arrowsize = 10];
	s5107 -> 3592 [label = "", style="setlinewidth(10)", arrowsize = 10];
	s5107 -> 3590 [label = "62", style="setlinewidth(10)", arrowsize = 10];
	s5107 -> s5117 [label = "56(13)", weight=10,color=red, style="setlinewidth(30)", arrowsize = 10];
	s5117 -> s5124 [label = "38(12)", weight=10,color=red, style="setlinewidth(30)", arrowsize = 10];
	s5117 -> 3586 [label = "", style="setlinewidth(10)", arrowsize = 10];
	s5124 -> 3585 [label = "61", style="setlinewidth(10)", arrowsize = 10];
	s5124 -> s5193 [label = "49(11)", weight=10,color=red, style="setlinewidth(30)", arrowsize = 10];
	s5193 -> s5133 [label = "26(11)", weight=10,color=red, style="setlinewidth(30)", arrowsize = 10];
	s5133 -> 3582 [label = "", style="setlinewidth(10)", arrowsize = 10];
	s5133 -> s5143 [label = "29(10)", weight=10,color=red, style="setlinewidth(30)", arrowsize = 10];
	s5143 -> 3581 [label = "", style="setlinewidth(10)", arrowsize = 10];
	s5143 -> s5191 [label = "85(9)", weight=10,color=red, style="setlinewidth(30)", arrowsize = 10];
	s5191 -> s5158 [label = "232(9)", weight=10,color=red, style="setlinewidth(30)", arrowsize = 10];
	s5158 -> 3559 [label = "130(9)", weight=10,color=red, style="setlinewidth(30)", arrowsize = 10];
	3559 -> 3575 [label = "27", style="setlinewidth(10)", arrowsize = 10];
	3559 -> s5164 [label = "99(8)", weight=10,color=red, style="setlinewidth(30)", arrowsize = 10];
	s5164 -> 3574 [label = "", style="setlinewidth(10)", arrowsize = 10];
	s5164 -> 3561 [label = "164(7)", weight=10,color=red, style="setlinewidth(30)", arrowsize = 10];
	3561 -> 3573 [label = "154", style="setlinewidth(10)", arrowsize = 10];
	3561 -> s5172 [label = "147(6)", weight=10,color=red, style="setlinewidth(30)", arrowsize = 10];
	s5172 -> s5174 [label = "376(6)", weight=10,color=red, style="setlinewidth(30)", arrowsize = 10];
	s5174 -> 3572 [label = "", style="setlinewidth(10)", arrowsize = 10];
	s5174 -> s5179 [label = "1200(5)", weight=10,color=red, style="setlinewidth(30)", arrowsize = 10];
	s5179 -> s6961 [label = "355(5)", weight=10,color=red, style="setlinewidth(30)", arrowsize = 10];
	s5071 -> 3596 [label = "42(5)", weight=10,color=red, style="setlinewidth(30)", arrowsize = 10];
	s5071 -> s5212 [label = "480(2)", weight=10,color=red, style="setlinewidth(30)", arrowsize = 10];
	3596 -> s5274 [label = "21(3)", weight=10,color=red, style="setlinewidth(30)", arrowsize = 10];
	3596 -> 3597 [label = "361(2)", weight=10,color=red, style="setlinewidth(30)", arrowsize = 10];
	3597 -> 3598 [label = "56", style="setlinewidth(10)", arrowsize = 10];
	3597 -> 3605 [label = "22", style="setlinewidth(10)", arrowsize = 10];
	3598 -> s5212 [label = "21(3)", weight=10,color=red, style="setlinewidth(30)", arrowsize = 10];
	s5212 -> s5091 [label = "27(7)", weight=10,color=red, style="setlinewidth(30)", arrowsize = 10];
	s5028 -> 3621 [label = "", style="setlinewidth(10)", arrowsize = 10];
	s5028 -> 3622 [label = "", style="setlinewidth(10)", arrowsize = 10];
	3623 -> s5036 [label = "25(5)", weight=10,color=red, style="setlinewidth(30)", arrowsize = 10];
	3623 -> s5233 [label = "63", style="setlinewidth(10)", arrowsize = 10];
	s5233 -> s5236 [label = "25(3)", weight=10,color=red, style="setlinewidth(30)", arrowsize = 10];
	s5236 -> s5046 [label = "23(3)", weight=10,color=red, style="setlinewidth(30)", arrowsize = 10];
	s4999 -> s5246 [label = "27(2)", weight=10,color=red, style="setlinewidth(30)", arrowsize = 10];
	s4999 -> s5007 [label = "34(2)", weight=10,color=red, style="setlinewidth(30)", arrowsize = 10];
	s5246 -> 3635 [label = "", style="setlinewidth(10)", arrowsize = 10];
	s5246 -> 3636 [label = "", style="setlinewidth(10)", arrowsize = 10];
	s5249 -> s5036 [label = "201(2)", weight=10,color=red, style="setlinewidth(30)", arrowsize = 10];
	s5249 -> 3638 [label = "", style="setlinewidth(10)", arrowsize = 10];
	s2136 -> s4790 [label = "256", style="setlinewidth(10)", arrowsize = 10];
	s2136 -> 3648 [label = "26(2)", weight=10,color=red, style="setlinewidth(30)", arrowsize = 10];
	3648 -> s5274 [label = "148", style="setlinewidth(10)", arrowsize = 10];
	3648 -> s5274 [label = "188", style="setlinewidth(10)", arrowsize = 10];
	s5274 -> s5288 [label = "22(17)", weight=10,color=red, style="setlinewidth(30)", arrowsize = 10];
	s5288 -> s4626 [label = "44", style="setlinewidth(10)", arrowsize = 10];
	s5288 -> s5322 [label = "114(3)", weight=10,color=red, style="setlinewidth(30)", arrowsize = 10];
	s5288 -> s5322 [label = "31(13)", weight=10,color=red, style="setlinewidth(30)", arrowsize = 10];
	s5322 -> 3685 [label = "37(16)", weight=10,color=red, style="setlinewidth(30)", arrowsize = 10];
	3685 -> s5333 [label = "41(13)", weight=10,color=red, style="setlinewidth(30)", arrowsize = 10];
	3685 -> 3717 [label = "179(3)", weight=10,color=red, style="setlinewidth(30)", arrowsize = 10];
	s5333 -> s5375 [label = "31(13)", weight=10,color=red, style="setlinewidth(30)", arrowsize = 10];
	3717 -> s5381 [label = "173", style="setlinewidth(10)", arrowsize = 10];
	3717 -> s5381 [label = "456(2)", weight=10,color=red, style="setlinewidth(30)", arrowsize = 10];
	s5381 -> s5387 [label = "878(3)", weight=10,color=red, style="setlinewidth(30)", arrowsize = 10];
	s5387 -> s6734 [label = "436(3)", weight=10,color=red, style="setlinewidth(30)", arrowsize = 10];
	s6734 -> s5392 [label = "85(5)", weight=10,color=red, style="setlinewidth(30)", arrowsize = 10];
	s5392 -> 3736 [label = "412", style="setlinewidth(10)", arrowsize = 10];
	s5392 -> 3732 [label = "287", style="setlinewidth(10)", arrowsize = 10];
	s5392 -> 3732 [label = "303", style="setlinewidth(10)", arrowsize = 10];
	s5392 -> s5399 [label = "294(2)", weight=10,color=red, style="setlinewidth(30)", arrowsize = 10];
	s5399 -> 3730 [label = "", style="setlinewidth(10)", arrowsize = 10];
	s5399 -> 3731 [label = "", style="setlinewidth(10)", arrowsize = 10];
	3732 -> s5402 [label = "110(2)", weight=10,color=red, style="setlinewidth(30)", arrowsize = 10];
	s5402 -> 3734 [label = "", style="setlinewidth(10)", arrowsize = 10];
	s5402 -> 3735 [label = "", style="setlinewidth(10)", arrowsize = 10];
	s5274 -> s3904 [label = "38", style="setlinewidth(10)", arrowsize = 10];
	s5274 -> 3761 [label = "", style="setlinewidth(10)", arrowsize = 10];
	s5274 -> 1813 [label = "69(2)", weight=10,color=red, style="setlinewidth(30)", arrowsize = 10];
	s5274 -> s4790 [label = "140", style="setlinewidth(10)", arrowsize = 10];
	s4790 -> s1394 [label = "57", style="setlinewidth(10)", arrowsize = 10];
	3800 -> s1307 [label = "338", style="setlinewidth(10)", arrowsize = 10];
	3800 -> 1045 [label = "321", style="setlinewidth(10)", arrowsize = 10];
	3806 -> s6394 [label = "", style="setlinewidth(10)", arrowsize = 10];
	s6394 -> s5517 [label = "823(2)", weight=10,color=red, style="setlinewidth(30)", arrowsize = 10];
	s5517 -> s2544 [label = "2728", style="setlinewidth(10)", arrowsize = 10];
	s5517 -> 3810 [label = "145(2)", weight=10,color=red, style="setlinewidth(30)", arrowsize = 10];
	3810 -> s5523 [label = "59(3)", weight=10,color=red, style="setlinewidth(30)", arrowsize = 10];
	s5523 -> s5530 [label = "366(3)", weight=10,color=red, style="setlinewidth(30)", arrowsize = 10];
	s5530 -> 3816 [label = "22(2)", weight=10,color=red, style="setlinewidth(30)", arrowsize = 10];
	3816 -> s5530 [label = "39(4)", weight=10,color=red, style="setlinewidth(30)", arrowsize = 10];
	s5530 -> 3818 [label = "94", style="setlinewidth(10)", arrowsize = 10];
	3818 -> s5534 [label = "30(5)", weight=10,color=red, style="setlinewidth(30)", arrowsize = 10];
	s5534 -> 3828 [label = "562", style="setlinewidth(10)", arrowsize = 10];
	s5534 -> s5539 [label = "44(4)", weight=10,color=red, style="setlinewidth(30)", arrowsize = 10];
	s5539 -> s5534 [label = "88(4)", weight=10,color=red, style="setlinewidth(30)", arrowsize = 10];
	s5534 -> 3827 [label = "22(4)", weight=10,color=red, style="setlinewidth(30)", arrowsize = 10];
	3827 -> s4533 [label = "48(2)", weight=10,color=red, style="setlinewidth(30)", arrowsize = 10];
	3827 -> s5274 [label = "39(2)", weight=10,color=red, style="setlinewidth(30)", arrowsize = 10];
	3828 -> 3829 [label = "110(2)", weight=10,color=red, style="setlinewidth(30)", arrowsize = 10];
	3829 -> 3830 [label = "294", style="setlinewidth(10)", arrowsize = 10];
	3829 -> 3830 [label = "293", style="setlinewidth(10)", arrowsize = 10];
	3830 -> 3831 [label = "91(2)", weight=10,color=red, style="setlinewidth(30)", arrowsize = 10];
	3831 -> 3832 [label = "49", style="setlinewidth(10)", arrowsize = 10];
	3831 -> 3833 [label = "125", style="setlinewidth(10)", arrowsize = 10];
	3832 -> 3833 [label = "77(2)", weight=10,color=red, style="setlinewidth(30)", arrowsize = 10];
	3833 -> 1424 [label = "936(3)", weight=10,color=red, style="setlinewidth(30)", arrowsize = 10];
	s5530 -> 3818 [label = "128(4)", weight=10,color=red, style="setlinewidth(30)", arrowsize = 10];
	3837 -> 3838 [label = "665", style="setlinewidth(10)", arrowsize = 10];
	3838 -> 3816 [label = "3396(2)", weight=10,color=red, style="setlinewidth(30)", arrowsize = 10];
	3841 -> s1307 [label = "871", style="setlinewidth(10)", arrowsize = 10];
	3842 -> 3843 [label = "474", style="setlinewidth(10)", arrowsize = 10];
	3843 -> 3844 [label = "136(2)", weight=10,color=red, style="setlinewidth(30)", arrowsize = 10];
	3844 -> 1475 [label = "396", style="setlinewidth(10)", arrowsize = 10];
	3844 -> 2191 [label = "3774", style="setlinewidth(10)", arrowsize = 10];
	3845 -> s7125 [label = "", style="setlinewidth(10)", arrowsize = 10];
	3846 -> s7125 [label = "", style="setlinewidth(10)", arrowsize = 10];
	3847 -> 897 [label = "33", style="setlinewidth(10)", arrowsize = 10];
	3886 -> 3887 [label = "24", style="setlinewidth(10)", arrowsize = 10];
	3887 -> 3888 [label = "63(2)", weight=10,color=red, style="setlinewidth(30)", arrowsize = 10];
	3888 -> 3889 [label = "752", style="setlinewidth(10)", arrowsize = 10];
	3888 -> 3889 [label = "961", style="setlinewidth(10)", arrowsize = 10];
	3889 -> 3890 [label = "150(2)", weight=10,color=red, style="setlinewidth(30)", arrowsize = 10];
	3890 -> 3891 [label = "1646", style="setlinewidth(10)", arrowsize = 10];
	3890 -> 3891 [label = "1680", style="setlinewidth(10)", arrowsize = 10];
	3891 -> 3892 [label = "89(2)", weight=10,color=red, style="setlinewidth(30)", arrowsize = 10];
	3892 -> 3893 [label = "1630", style="setlinewidth(10)", arrowsize = 10];
	3892 -> 3893 [label = "1651", style="setlinewidth(10)", arrowsize = 10];
	3893 -> 3894 [label = "40(2)", weight=10,color=red, style="setlinewidth(30)", arrowsize = 10];
	3894 -> 3895 [label = "657", style="setlinewidth(10)", arrowsize = 10];
	3894 -> 3895 [label = "657", style="setlinewidth(10)", arrowsize = 10];
	3895 -> 3896 [label = "855(2)", weight=10,color=red, style="setlinewidth(30)", arrowsize = 10];
	3896 -> 3897 [label = "1252", style="setlinewidth(10)", arrowsize = 10];
	3896 -> 3897 [label = "1261", style="setlinewidth(10)", arrowsize = 10];
	3897 -> 3898 [label = "124(2)", weight=10,color=red, style="setlinewidth(30)", arrowsize = 10];
	3898 -> 3899 [label = "264", style="setlinewidth(10)", arrowsize = 10];
	3898 -> 3899 [label = "265", style="setlinewidth(10)", arrowsize = 10];
	3899 -> 1844 [label = "204(2)", weight=10,color=red, style="setlinewidth(30)", arrowsize = 10];
	3900 -> s6054 [label = "68", style="setlinewidth(10)", arrowsize = 10];
	s6054 -> s5632 [label = "63(3)", weight=10,color=red, style="setlinewidth(30)", arrowsize = 10];
	s5632 -> s5634 [label = "37(6)", weight=10,color=red, style="setlinewidth(30)", arrowsize = 10];
	s5634 -> s5637 [label = "62(3)", weight=10,color=red, style="setlinewidth(30)", arrowsize = 10];
	s5634 -> s5642 [label = "54(4)", weight=10,color=red, style="setlinewidth(30)", arrowsize = 10];
	s5637 -> 3810 [label = "533", style="setlinewidth(10)", arrowsize = 10];
	s5637 -> 3832 [label = "1709", style="setlinewidth(10)", arrowsize = 10];
	s5637 -> 3828 [label = "1270", style="setlinewidth(10)", arrowsize = 10];
	s5642 -> 3912 [label = "165(4)", weight=10,color=red, style="setlinewidth(30)", arrowsize = 10];
	3912 -> 3913 [label = "1038(2)", weight=10,color=red, style="setlinewidth(30)", arrowsize = 10];
	3912 -> 3914 [label = "92(2)", weight=10,color=red, style="setlinewidth(30)", arrowsize = 10];
	3913 -> s4735 [label = "66(3)", weight=10,color=red, style="setlinewidth(30)", arrowsize = 10];
	3914 -> 3913 [label = "1084", style="setlinewidth(10)", arrowsize = 10];
	3914 -> 1398 [label = "524", style="setlinewidth(10)", arrowsize = 10];
	3921 -> s6920 [label = "", style="setlinewidth(10)", arrowsize = 10];
	s6920 -> 3923 [label = "218(2)", weight=10,color=red, style="setlinewidth(30)", arrowsize = 10];
	3923 -> 3924 [label = "370", style="setlinewidth(10)", arrowsize = 10];
	3923 -> 3924 [label = "672", style="setlinewidth(10)", arrowsize = 10];
	3924 -> 3925 [label = "110(2)", weight=10,color=red, style="setlinewidth(30)", arrowsize = 10];
	3925 -> 3926 [label = "560(3)", weight=10,color=red, style="setlinewidth(30)", arrowsize = 10];
	3926 -> s5274 [label = "96(7)", weight=10,color=red, style="setlinewidth(30)", arrowsize = 10];
	3927 -> s6961 [label = "", style="setlinewidth(10)", arrowsize = 10];
	3928 -> s6961 [label = "", style="setlinewidth(10)", arrowsize = 10];
	3929 -> s6961 [label = "", style="setlinewidth(10)", arrowsize = 10];
	3930 -> s6961 [label = "", style="setlinewidth(10)", arrowsize = 10];
	3931 -> s6961 [label = "", style="setlinewidth(10)", arrowsize = 10];
	3932 -> s23 [label = "42", style="setlinewidth(10)", arrowsize = 10];
	3933 -> s6961 [label = "", style="setlinewidth(10)", arrowsize = 10];
	3934 -> s6961 [label = "", style="setlinewidth(10)", arrowsize = 10];
	3935 -> s6961 [label = "", style="setlinewidth(10)", arrowsize = 10];
	3936 -> s6961 [label = "", style="setlinewidth(10)", arrowsize = 10];
	4002 -> s2762 [label = "", style="setlinewidth(10)", arrowsize = 10];
	4038 -> s6902 [label = "", style="setlinewidth(10)", arrowsize = 10];
	s6902 -> 4041 [label = "59(3)", weight=10,color=red, style="setlinewidth(30)", arrowsize = 10];
	4041 -> 1730 [label = "57", style="setlinewidth(10)", arrowsize = 10];
	4041 -> 4042 [label = "71(2)", weight=10,color=red, style="setlinewidth(30)", arrowsize = 10];
	4042 -> 4043 [label = "420", style="setlinewidth(10)", arrowsize = 10];
	4042 -> 1733 [label = "275", style="setlinewidth(10)", arrowsize = 10];
	4127 -> s7125 [label = "", style="setlinewidth(10)", arrowsize = 10];
	4172 -> s297 [label = "", style="setlinewidth(10)", arrowsize = 10];
	4180 -> s7194 [label = "", style="setlinewidth(10)", arrowsize = 10];
	s7194 -> s5928 [label = "831(2)", weight=10,color=red, style="setlinewidth(30)", arrowsize = 10];
	s5928 -> 1729 [label = "225", style="setlinewidth(10)", arrowsize = 10];
	s5928 -> s5931 [label = "76(3)", weight=10,color=red, style="setlinewidth(30)", arrowsize = 10];
	s5931 -> 4186 [label = "88(3)", weight=10,color=red, style="setlinewidth(30)", arrowsize = 10];
	4186 -> 4187 [label = "1732", style="setlinewidth(10)", arrowsize = 10];
	4186 -> s2191 [label = "249(2)", weight=10,color=red, style="setlinewidth(30)", arrowsize = 10];
	4187 -> 4188 [label = "104(2)", weight=10,color=red, style="setlinewidth(30)", arrowsize = 10];
	4188 -> 1655 [label = "1136", style="setlinewidth(10)", arrowsize = 10];
	4188 -> s3080 [label = "4981", style="setlinewidth(10)", arrowsize = 10];
	4189 -> s5940 [label = "736", style="setlinewidth(10)", arrowsize = 10];
	4193 -> 4194 [label = "108", style="setlinewidth(10)", arrowsize = 10];
	4194 -> s5928 [label = "27(2)", weight=10,color=red, style="setlinewidth(30)", arrowsize = 10];
	4202 -> s5953 [label = "", style="setlinewidth(10)", arrowsize = 10];
	s5953 -> 4205 [label = "144(3)", weight=10,color=red, style="setlinewidth(30)", arrowsize = 10];
	4205 -> 4220 [label = "299", style="setlinewidth(10)", arrowsize = 10];
	4205 -> 4206 [label = "362(2)", weight=10,color=red, style="setlinewidth(30)", arrowsize = 10];
	4206 -> 4207 [label = "342", style="setlinewidth(10)", arrowsize = 10];
	4206 -> 4211 [label = "199", style="setlinewidth(10)", arrowsize = 10];
	4207 -> s5961 [label = "49(4)", weight=10,color=red, style="setlinewidth(30)", arrowsize = 10];
	s5961 -> 4210 [label = "88(2)", weight=10,color=red, style="setlinewidth(30)", arrowsize = 10];
	s5961 -> 4207 [label = "58(3)", weight=10,color=red, style="setlinewidth(30)", arrowsize = 10];
	4210 -> 3244 [label = "358(3)", weight=10,color=red, style="setlinewidth(30)", arrowsize = 10];
	4211 -> s5977 [label = "59(3)", weight=10,color=red, style="setlinewidth(30)", arrowsize = 10];
	s5977 -> 4217 [label = "46(3)", weight=10,color=red, style="setlinewidth(30)", arrowsize = 10];
	4217 -> s5961 [label = "42", style="setlinewidth(10)", arrowsize = 10];
	4217 -> 4211 [label = "49(2)", weight=10,color=red, style="setlinewidth(30)", arrowsize = 10];
	4220 -> s5985 [label = "24(4)", weight=10,color=red, style="setlinewidth(30)", arrowsize = 10];
	s5985 -> 4225 [label = "66(4)", weight=10,color=red, style="setlinewidth(30)", arrowsize = 10];
	4225 -> 4210 [label = "66", style="setlinewidth(10)", arrowsize = 10];
	4225 -> 4220 [label = "167(3)", weight=10,color=red, style="setlinewidth(30)", arrowsize = 10];
	4289 -> s6054 [label = "32", style="setlinewidth(10)", arrowsize = 10];
	4344 -> 1727 [label = "614", style="setlinewidth(10)", arrowsize = 10];
	4367 -> 4368 [label = "1258", style="setlinewidth(10)", arrowsize = 10];
	4368 -> 4369 [label = "123(2)", weight=10,color=red, style="setlinewidth(30)", arrowsize = 10];
	4369 -> s5274 [label = "1519", style="setlinewidth(10)", arrowsize = 10];
	4369 -> s2136 [label = "213", style="setlinewidth(10)", arrowsize = 10];
	4401 -> s1293 [label = "1361", style="setlinewidth(10)", arrowsize = 10];
	4402 -> 4403 [label = "1381", style="setlinewidth(10)", arrowsize = 10];
	4403 -> 4404 [label = "74(2)", weight=10,color=red, style="setlinewidth(30)", arrowsize = 10];
	4404 -> 4405 [label = "348", style="setlinewidth(10)", arrowsize = 10];
	4404 -> 4405 [label = "347", style="setlinewidth(10)", arrowsize = 10];
	4405 -> 4406 [label = "759(2)", weight=10,color=red, style="setlinewidth(30)", arrowsize = 10];
	4406 -> 1845 [label = "3312", style="setlinewidth(10)", arrowsize = 10];
	4406 -> 4407 [label = "4248", style="setlinewidth(10)", arrowsize = 10];
	4433 -> s6192 [label = "", style="setlinewidth(10)", arrowsize = 10];
	4435 -> 766 [label = "268", style="setlinewidth(10)", arrowsize = 10];
	4459 -> s478 [label = "81", style="setlinewidth(10)", arrowsize = 10];
	4460 -> s6923 [label = "", style="setlinewidth(10)", arrowsize = 10];
	s6923 -> s6222 [label = "668(2)", weight=10,color=red, style="setlinewidth(30)", arrowsize = 10];
	s6222 -> s6224 [label = "455(2)", weight=10,color=red, style="setlinewidth(30)", arrowsize = 10];
	s6224 -> s4674 [label = "96(3)", weight=10,color=red, style="setlinewidth(30)", arrowsize = 10];
	4507 -> s7142 [label = "", style="setlinewidth(10)", arrowsize = 10];
	s7142 -> s6273 [label = "603(2)", weight=10,color=red, style="setlinewidth(30)", arrowsize = 10];
	s6273 -> 4513 [label = "759(2)", weight=10,color=red, style="setlinewidth(30)", arrowsize = 10];
	s6273 -> 4512 [label = "115(8)", weight=10,color=red, style="setlinewidth(30)", arrowsize = 10];
	4512 -> s6273 [label = "723", style="setlinewidth(10)", arrowsize = 10];
	4512 -> s6273 [label = "136(7)", weight=10,color=red, style="setlinewidth(30)", arrowsize = 10];
	4513 -> 3926 [label = "242(4)", weight=10,color=red, style="setlinewidth(30)", arrowsize = 10];
	4514 -> s6281 [label = "734", style="setlinewidth(10)", arrowsize = 10];
	s6281 -> 4517 [label = "610", style="setlinewidth(10)", arrowsize = 10];
	4517 -> 4518 [label = "82(2)", weight=10,color=red, style="setlinewidth(30)", arrowsize = 10];
	4518 -> s4674 [label = "92", style="setlinewidth(10)", arrowsize = 10];
	4518 -> s4674 [label = "137", style="setlinewidth(10)", arrowsize = 10];
	4519 -> 4520 [label = "467", style="setlinewidth(10)", arrowsize = 10];
	4520 -> 4521 [label = "56(2)", weight=10,color=red, style="setlinewidth(30)", arrowsize = 10];
	4521 -> s6291 [label = "857", style="setlinewidth(10)", arrowsize = 10];
	4521 -> 4524 [label = "113", style="setlinewidth(10)", arrowsize = 10];
	s6291 -> 4517 [label = "281", style="setlinewidth(10)", arrowsize = 10];
	4526 -> 4527 [label = "602", style="setlinewidth(10)", arrowsize = 10];
	4527 -> 4528 [label = "41(3)", weight=10,color=red, style="setlinewidth(30)", arrowsize = 10];
	4528 -> s4664 [label = "422", style="setlinewidth(10)", arrowsize = 10];
	4528 -> 4527 [label = "85(2)", weight=10,color=red, style="setlinewidth(30)", arrowsize = 10];
	4533 -> s4664 [label = "841", style="setlinewidth(10)", arrowsize = 10];
	4534 -> 4535 [label = "154", style="setlinewidth(10)", arrowsize = 10];
	4535 -> 4536 [label = "67(2)", weight=10,color=red, style="setlinewidth(30)", arrowsize = 10];
	4536 -> s4664 [label = "785", style="setlinewidth(10)", arrowsize = 10];
	4536 -> s6308 [label = "291", style="setlinewidth(10)", arrowsize = 10];
	s6308 -> s4664 [label = "236", style="setlinewidth(10)", arrowsize = 10];
	s6308 -> 4540 [label = "53(3)", weight=10,color=red, style="setlinewidth(30)", arrowsize = 10];
	4540 -> 4541 [label = "190", style="setlinewidth(10)", arrowsize = 10];
	4540 -> s6308 [label = "73(2)", weight=10,color=red, style="setlinewidth(30)", arrowsize = 10];
	4541 -> 4542 [label = "132(2)", weight=10,color=red, style="setlinewidth(30)", arrowsize = 10];
	4542 -> 4541 [label = "244", style="setlinewidth(10)", arrowsize = 10];
	4542 -> s6308 [label = "79", style="setlinewidth(10)", arrowsize = 10];
	4543 -> 4544 [label = "739", style="setlinewidth(10)", arrowsize = 10];
	4544 -> s4669 [label = "223(2)", weight=10,color=red, style="setlinewidth(30)", arrowsize = 10];
	4545 -> 4546 [label = "612", style="setlinewidth(10)", arrowsize = 10];
	4546 -> 4547 [label = "22(2)", weight=10,color=red, style="setlinewidth(30)", arrowsize = 10];
	4547 -> s6323 [label = "67(3)", weight=10,color=red, style="setlinewidth(30)", arrowsize = 10];
	s6323 -> 4549 [label = "161", style="setlinewidth(10)", arrowsize = 10];
	4549 -> s6330 [label = "127(2)", weight=10,color=red, style="setlinewidth(30)", arrowsize = 10];
	s6330 -> s6347 [label = "47(4)", weight=10,color=red, style="setlinewidth(30)", arrowsize = 10];
	s6347 -> s6338 [label = "75(4)", weight=10,color=red, style="setlinewidth(30)", arrowsize = 10];
	s6338 -> s6340 [label = "56(8)", weight=10,color=red, style="setlinewidth(30)", arrowsize = 10];
	s6340 -> s4674 [label = "52(2)", weight=10,color=red, style="setlinewidth(30)", arrowsize = 10];
	s6340 -> s4674 [label = "35(2)", weight=10,color=red, style="setlinewidth(30)", arrowsize = 10];
	s6340 -> s4674 [label = "57(4)", weight=10,color=red, style="setlinewidth(30)", arrowsize = 10];
	s6323 -> s6330 [label = "61", style="setlinewidth(10)", arrowsize = 10];
	s6323 -> 4549 [label = "249", style="setlinewidth(10)", arrowsize = 10];
	4569 -> s6369 [label = "60", style="setlinewidth(10)", arrowsize = 10];
	s6369 -> 4571 [label = "116(2)", weight=10,color=red, style="setlinewidth(30)", arrowsize = 10];
	4571 -> 4572 [label = "132", style="setlinewidth(10)", arrowsize = 10];
	4571 -> 4572 [label = "122", style="setlinewidth(10)", arrowsize = 10];
	4572 -> 4573 [label = "209(2)", weight=10,color=red, style="setlinewidth(30)", arrowsize = 10];
	4573 -> 4574 [label = "135", style="setlinewidth(10)", arrowsize = 10];
	4573 -> 4574 [label = "62", style="setlinewidth(10)", arrowsize = 10];
	4574 -> 4575 [label = "160(2)", weight=10,color=red, style="setlinewidth(30)", arrowsize = 10];
	4575 -> 4576 [label = "41", style="setlinewidth(10)", arrowsize = 10];
	4575 -> 4576 [label = "231", style="setlinewidth(10)", arrowsize = 10];
	4576 -> 4577 [label = "36(2)", weight=10,color=red, style="setlinewidth(30)", arrowsize = 10];
	4577 -> s6365 [label = "248(3)", weight=10,color=red, style="setlinewidth(30)", arrowsize = 10];
	s6365 -> 4581 [label = "", style="setlinewidth(10)", arrowsize = 10];
	s6365 -> s5233 [label = "480", style="setlinewidth(10)", arrowsize = 10];
	s6365 -> 4580 [label = "33", style="setlinewidth(10)", arrowsize = 10];
	4582 -> s6369 [label = "", style="setlinewidth(10)", arrowsize = 10];
	4583 -> s6370 [label = "", style="setlinewidth(10)", arrowsize = 10];
	s6370 -> s6338 [label = "705(2)", weight=10,color=red, style="setlinewidth(30)", arrowsize = 10];
	4585 -> s5007 [label = "1277", style="setlinewidth(10)", arrowsize = 10];
	4586 -> s5091 [label = "", style="setlinewidth(10)", arrowsize = 10];
	4609 -> s6394 [label = "", style="setlinewidth(10)", arrowsize = 10];
	4622 -> s1036 [label = "287", style="setlinewidth(10)", arrowsize = 10];
	4623 -> 850 [label = "118", style="setlinewidth(10)", arrowsize = 10];
	4635 -> 4187 [label = "2363", style="setlinewidth(10)", arrowsize = 10];
	4672 -> 1099 [label = "3691", style="setlinewidth(10)", arrowsize = 10];
	4673 -> 4674 [label = "939", style="setlinewidth(10)", arrowsize = 10];
	4674 -> s2424 [label = "148(2)", weight=10,color=red, style="setlinewidth(30)", arrowsize = 10];
	4715 -> s982 [label = "461", style="setlinewidth(10)", arrowsize = 10];
	4731 -> s6519 [label = "", style="setlinewidth(10)", arrowsize = 10];
	s6519 -> s5632 [label = "141(2)", weight=10,color=red, style="setlinewidth(30)", arrowsize = 10];
	4733 -> s6519 [label = "", style="setlinewidth(10)", arrowsize = 10];
	4734 -> 1400 [label = "1160", style="setlinewidth(10)", arrowsize = 10];
	4738 -> s5634 [label = "183", style="setlinewidth(10)", arrowsize = 10];
	4750 -> 4751 [label = "131", style="setlinewidth(10)", arrowsize = 10];
	4751 -> 4752 [label = "158(2)", weight=10,color=red, style="setlinewidth(30)", arrowsize = 10];
	4752 -> s289 [label = "547", style="setlinewidth(10)", arrowsize = 10];
	4752 -> 4753 [label = "272", style="setlinewidth(10)", arrowsize = 10];
	4756 -> 4403 [label = "1120", style="setlinewidth(10)", arrowsize = 10];
	4866 -> 1087 [label = "3025", style="setlinewidth(10)", arrowsize = 10];
	4880 -> s6192 [label = "", style="setlinewidth(10)", arrowsize = 10];
	4881 -> s6192 [label = "", style="setlinewidth(10)", arrowsize = 10];
	4882 -> s1014 [label = "", style="setlinewidth(10)", arrowsize = 10];
	4883 -> 2684 [label = "74", style="setlinewidth(10)", arrowsize = 10];
	4902 -> 758 [label = "354", style="setlinewidth(10)", arrowsize = 10];
	4932 -> s6734 [label = "", style="setlinewidth(10)", arrowsize = 10];
	4942 -> s2191 [label = "506", style="setlinewidth(10)", arrowsize = 10];
	4943 -> 1217 [label = "83", style="setlinewidth(10)", arrowsize = 10];
	4957 -> s7125 [label = "", style="setlinewidth(10)", arrowsize = 10];
	4958 -> s5940 [label = "849", style="setlinewidth(10)", arrowsize = 10];
	4959 -> 4960 [label = "1448", style="setlinewidth(10)", arrowsize = 10];
	4960 -> 4961 [label = "47(2)", weight=10,color=red, style="setlinewidth(30)", arrowsize = 10];
	4961 -> 4960 [label = "74", style="setlinewidth(10)", arrowsize = 10];
	4961 -> s1864 [label = "54", style="setlinewidth(10)", arrowsize = 10];
	4962 -> 4674 [label = "533", style="setlinewidth(10)", arrowsize = 10];
	4972 -> s7189 [label = "", style="setlinewidth(10)", arrowsize = 10];
	4978 -> s616 [label = "", style="setlinewidth(10)", arrowsize = 10];
	4981 -> s478 [label = "76", style="setlinewidth(10)", arrowsize = 10];
	4982 -> 4577 [label = "1300", style="setlinewidth(10)", arrowsize = 10];
	4985 -> 4986 [label = "3248", style="setlinewidth(10)", arrowsize = 10];
	4986 -> 4987 [label = "230(2)", weight=10,color=red, style="setlinewidth(30)", arrowsize = 10];
	4987 -> 1083 [label = "2050", style="setlinewidth(10)", arrowsize = 10];
	4987 -> 1062 [label = "1479", style="setlinewidth(10)", arrowsize = 10];
	4988 -> s1321 [label = "4150", style="setlinewidth(10)", arrowsize = 10];
	4993 -> s2180 [label = "", style="setlinewidth(10)", arrowsize = 10];
	4994 -> 3887 [label = "25", style="setlinewidth(10)", arrowsize = 10];
	5012 -> s297 [label = "", style="setlinewidth(10)", arrowsize = 10];
	5057 -> s495 [label = "24", style="setlinewidth(10)", arrowsize = 10];
	5058 -> s297 [label = "", style="setlinewidth(10)", arrowsize = 10];
	5063 -> s297 [label = "", style="setlinewidth(10)", arrowsize = 10];
	5064 -> s505 [label = "", style="setlinewidth(10)", arrowsize = 10];
	5073 -> 4194 [label = "24", style="setlinewidth(10)", arrowsize = 10];
	5085 -> 5086 [label = "22", style="setlinewidth(10)", arrowsize = 10];
	5086 -> 5087 [label = "74(4)", weight=10,color=red, style="setlinewidth(30)", arrowsize = 10];
	5087 -> 4544 [label = "360", style="setlinewidth(10)", arrowsize = 10];
	5087 -> s6872 [label = "73(3)", weight=10,color=red, style="setlinewidth(30)", arrowsize = 10];
	s6872 -> 5086 [label = "67(3)", weight=10,color=red, style="setlinewidth(30)", arrowsize = 10];
	5091 -> s7146 [label = "", style="setlinewidth(10)", arrowsize = 10];
	s7146 -> s1014 [label = "163(2)", weight=10,color=red, style="setlinewidth(30)", arrowsize = 10];
	5095 -> s6734 [label = "", style="setlinewidth(10)", arrowsize = 10];
	5097 -> s478 [label = "", style="setlinewidth(10)", arrowsize = 10];
	5098 -> s505 [label = "23", style="setlinewidth(10)", arrowsize = 10];
	5103 -> s616 [label = "", style="setlinewidth(10)", arrowsize = 10];
	5104 -> s505 [label = "", style="setlinewidth(10)", arrowsize = 10];
	5107 -> s5233 [label = "1325", style="setlinewidth(10)", arrowsize = 10];
	5108 -> 345 [label = "322", style="setlinewidth(10)", arrowsize = 10];
	5118 -> 850 [label = "108", style="setlinewidth(10)", arrowsize = 10];
	5119 -> s6902 [label = "", style="setlinewidth(10)", arrowsize = 10];
	5132 -> s6917 [label = "", style="setlinewidth(10)", arrowsize = 10];
	s6917 -> 3279 [label = "981(2)", weight=10,color=red, style="setlinewidth(30)", arrowsize = 10];
	5134 -> s6917 [label = "", style="setlinewidth(10)", arrowsize = 10];
	5135 -> s1901 [label = "3190", style="setlinewidth(10)", arrowsize = 10];
	5138 -> s6920 [label = "", style="setlinewidth(10)", arrowsize = 10];
	5139 -> 5140 [label = "1542", style="setlinewidth(10)", arrowsize = 10];
	5140 -> 4513 [label = "125(2)", weight=10,color=red, style="setlinewidth(30)", arrowsize = 10];
	5141 -> s6923 [label = "", style="setlinewidth(10)", arrowsize = 10];
	5142 -> s4664 [label = "1936", style="setlinewidth(10)", arrowsize = 10];
	5143 -> s6224 [label = "926", style="setlinewidth(10)", arrowsize = 10];
	5144 -> 4547 [label = "597", style="setlinewidth(10)", arrowsize = 10];
	5145 -> 5146 [label = "408", style="setlinewidth(10)", arrowsize = 10];
	5146 -> 5147 [label = "21(3)", weight=10,color=red, style="setlinewidth(30)", arrowsize = 10];
	5147 -> 5148 [label = "235", style="setlinewidth(10)", arrowsize = 10];
	5147 -> 5146 [label = "91(2)", weight=10,color=red, style="setlinewidth(30)", arrowsize = 10];
	5148 -> s6338 [label = "147(2)", weight=10,color=red, style="setlinewidth(30)", arrowsize = 10];
	5149 -> s6961 [label = "", style="setlinewidth(10)", arrowsize = 10];
	5150 -> s6961 [label = "", style="setlinewidth(10)", arrowsize = 10];
	5151 -> s6961 [label = "", style="setlinewidth(10)", arrowsize = 10];
	5152 -> s6961 [label = "", style="setlinewidth(10)", arrowsize = 10];
	5153 -> s6961 [label = "", style="setlinewidth(10)", arrowsize = 10];
	5154 -> s6961 [label = "", style="setlinewidth(10)", arrowsize = 10];
	5155 -> s6961 [label = "", style="setlinewidth(10)", arrowsize = 10];
	5156 -> s6961 [label = "", style="setlinewidth(10)", arrowsize = 10];
	5157 -> s6961 [label = "", style="setlinewidth(10)", arrowsize = 10];
	5158 -> s6961 [label = "", style="setlinewidth(10)", arrowsize = 10];
	5159 -> s6961 [label = "", style="setlinewidth(10)", arrowsize = 10];
	5160 -> s6961 [label = "", style="setlinewidth(10)", arrowsize = 10];
	5161 -> s6961 [label = "", style="setlinewidth(10)", arrowsize = 10];
	5162 -> s6961 [label = "", style="setlinewidth(10)", arrowsize = 10];
	5163 -> s6961 [label = "", style="setlinewidth(10)", arrowsize = 10];
	5164 -> s6961 [label = "", style="setlinewidth(10)", arrowsize = 10];
	5165 -> s6961 [label = "", style="setlinewidth(10)", arrowsize = 10];
	5166 -> s6961 [label = "", style="setlinewidth(10)", arrowsize = 10];
	5167 -> s6961 [label = "", style="setlinewidth(10)", arrowsize = 10];
	5168 -> s6961 [label = "", style="setlinewidth(10)", arrowsize = 10];
	5169 -> s6961 [label = "", style="setlinewidth(10)", arrowsize = 10];
	5170 -> s6961 [label = "", style="setlinewidth(10)", arrowsize = 10];
	5171 -> s6961 [label = "", style="setlinewidth(10)", arrowsize = 10];
	5172 -> s6961 [label = "", style="setlinewidth(10)", arrowsize = 10];
	5173 -> s6961 [label = "", style="setlinewidth(10)", arrowsize = 10];
	5174 -> s6961 [label = "", style="setlinewidth(10)", arrowsize = 10];
	5175 -> s6961 [label = "", style="setlinewidth(10)", arrowsize = 10];
[truncated: 59,205 more chars]
