# Supplementary material for: Identifying repeat domains in large genomes
Source: Genome Biol. 2006 Jan 31;7(1):R7. doi: 10.1186/gb-2006-7-1-r7 (PMC1431705; doi:10.1186/gb-2006-7-1-r7)
Supplement: Additional File 2 — The full version of Table 1. The list is sorted by the total length of shared domains. [file gb-2006-7-1-r7-S2.xls]

## Sheet: CR_res.txt
repeat family	#domains	length of domains	percent shared
HARLEQUIN	34	6245	0.9
MER52AI	32	5375	0.76
HERVL	4	5117	0.9
ERVL	4	5117	0.89
HUERS-P3	31	5106	0.57
LOR1I	54	4034	0.5
HUERS-P3B	67	3791	0.51
HERVE	9	3463	0.44
HERVG25	50	3431	0.49
HERV35I	54	2933	0.42
MER51I	45	2914	0.37
MER4I	48	2896	0.45
HERVIP10FH	25	2782	0.54
PABL_AI	52	2665	0.53
MER61I	51	2485	0.48
MER57I	38	2376	0.31
HERV49I	43	2146	0.34
MER4BI	28	2113	0.31
HERV19I	43	2108	0.38
MER41I	40	2060	0.52
HERVIP10F	10	1715	0.22
MSTAR	12	1514	0.91
THE1BR	10	1470	0.92
HUERS-P2	13	1413	0.46
HSTC2	7	1298	0.68
MER65I	23	1196	0.25
MER50I	31	1185	0.16
MER83BI	20	1152	0.24
TIGGER7	8	1126	0.45
HERVI	8	1090	0.14
HERV17	9	1038	0.12
HERV39	29	982	0.11
HERV57I	18	968	0.18
PRIMA41	8	884	0.11
MER34B_I	19	876	0.16
MLT1AR	11	848	0.49
IN25	2	832	0.96
L1PBB_5	2	832	0.87
MER104B	6	825	0.89
MER21I	4	813	0.19
HERV23	22	793	0.16
MER31I	21	764	0.15
HERV38I	14	744	0.41
MER57A_I	18	737	0.12
MER44C	5	732	0.99
MER104C	4	723	0.98
MER44D	6	707	0.99
MLT1R	10	705	0.52
MLT1CR	10	705	0.51
LTR12C	5	668	0.42
MER104A	5	663	0.88
LTR12E	4	646	0.48
PTR5	2	602	0.94
MER44B	5	550	0.98
MER1A	3	528	0.98
CHARLIE3	3	528	0.19
MER80	2	508	0.98
CHARLIE4	2	508	0.26
HERV30I	5	455	0.06
HERV9	5	455	0.05
RICKSHA	7	429	0.21
MER28	2	427	0.96
TIGGER2	2	427	0.16
MER4D	6	414	0.47
MER4D1	6	414	0.45
LTR5	3	399	0.41
SVA	3	399	0.24
MER66I	6	399	0.06
MER61C	9	390	0.88
LTR20	9	390	0.75
LTR8	5	382	0.54
CHARLIE5	4	379	0.14
MER1B	2	363	1.05
MER61B	9	347	0.8
MER44A	4	337	0.97
LTR12D	3	330	0.26
MER33	3	325	0.97
MER5C	1	324	0.97
CHARLIE10	1	324	0.11
MER4B	5	310	0.5
HERV16	1	303	0.06
HARLEQUINLTR	2	302	0.64
LTR2B	2	302	0.6
MER4E1	4	302	0.39
MER4E	4	302	0.39
MLT2B3	6	298	0.41
LTR49	4	292	0.48
MLT2C2	5	268	0.58
MLT2B2	5	268	0.52
MLT2B4	5	268	0.47
MER72	4	268	0.36
MER4A	3	262	0.39
LTR48	5	251	0.31
HERV3	4	239	0.03
MLT2D	4	230	0.58
PRIMA4_LTR	3	223	0.37
LTR2	1	220	0.48
LTR2C	1	220	0.47
MER112	2	217	0.75
CHARLIE9	2	217	0.08
PRIMA4_I	2	217	0.03
MER83AI	4	211	0.05
MER46	4	206	0.84
ZOMBI_A	4	206	0.84
MER72B	3	205	0.26
MER115	2	204	0.29
ZAPHOD	2	204	0.05
MER61	4	198	0.54
MER49	3	195	0.21
MER4A1	2	193	0.4
LTR27B	5	189	0.31
HERVP71A_I	3	186	0.02
MER67C	1	183	0.25
LTR70	1	183	0.14
MER104	2	178	0.94
MER39B	3	178	0.27
LTR59	3	175	0.29
L1PA17_5	1	169	0.1
LTR20B	4	165	0.28
MER3	4	162	0.74
ZOMBI_B	3	160	0.33
LTR48B	3	160	0.23
ZOMBI	3	160	0.06
HAL1C	1	158	0.08
L1MC5	1	158	0.07
MSTB	5	156	0.36
MSTA	5	156	0.36
MSTB1	5	156	0.35
MSTA1	5	156	0.33
HERV15I	3	154	0.02
HERV-K14I	1	141	0.02
MER39	3	139	0.19
LTR27	4	138	0.21
LTR28	4	138	0.13
MER52C	4	138	0.11
MER52A	4	138	0.08
MER52B	4	138	0.08
MER52D	4	138	0.06
LTR29	2	136	0.22
MLT1FR	2	128	0.12
L3	2	125	0.03
MSTD	4	124	0.31
MLT1A1	4	124	0.3
MSTC	4	124	0.28
MSTA2	4	124	0.27
LTR39	2	122	0.15
MLT2A1	2	116	0.26
MLT2A2	2	116	0.21
PABL_BI	2	106	0.01
HERVL68	1	105	0.03
LTR31	1	93	0.15
MLT1A	3	91	0.24
THE1B	3	88	0.24
THE1A	3	88	0.24
THE1C	3	88	0.23
THE1D	3	88	0.23
LTR8A	2	88	0.12
LTR54B	1	85	0.17
LTR54	1	85	0.16
LTR51	1	83	0.12
LTR77	2	76	0.12
MLT1G	3	75	0.14
MLT1F1	3	75	0.13
MLT1H1	3	75	0.13
MLT1G2	3	75	0.12
LTR1C	2	74	0.11
LTR1B	2	74	0.09
LTR1D	2	74	0.07
CR1_HS	1	71	0.15
HERVH48I	1	67	0.01
HERVKC4	2	60	0.01
MER8	1	59	0.24
MER94	1	57	0.4
BLACKJACK	1	57	0.03
MLT1B	2	56	0.14
MLT1C	2	56	0.12
MER4C	1	55	0.12
MIR3	1	54	0.23
MLT1G3	2	53	0.1
MLT1G1	2	53	0.09
MLT1H	2	53	0.09
MER84I	1	53	0.01
MIR	1	51	0.19
L2B	1	51	0.12
MER34C	1	51	0.09
L1MD3	2	51	0.04
L2A	1	51	0.02
FORDPREFECT_A	1	49	0.09
FORDPREFECT	1	49	0.03
MER92B	1	47	0.07
HERV70_I	1	47	0.01
MER41F	1	43	0.11
MER41E	1	43	0.08
LTR73	1	43	0.07
MER41G	1	43	0.05
LTR5B	1	40	0.04
L1M2C_5	1	40	0.01
LTR35	1	39	0.06
MER21	1	39	0.04
MER21A	1	39	0.04
LTR20C	1	32	0.05
L1MC3	1	29	0.01
PRIMAX_I	1	25	0.01
MLT1C1	1	24	0.05
MLT1D	1	24	0.05
MLT1H2	1	24	0.05
MLT1F2	1	24	0.05
MLT1F	1	24	0.04
MLT1E2	1	24	0.04
MLT1E1	1	24	0.04
MLT1E	1	24	0.04
MLT1E1A	1	24	0.03
R66	1	22	0.29
LTR12	1	22	0.03
LTR12B	1	22	0.03
