# Supplementary material for: Identifying repeat domains in large genomes
Source: Genome Biol. 2006 Jan 31;7(1):R7. doi: 10.1186/gb-2006-7-1-r7 (PMC1431705; doi:10.1186/gb-2006-7-1-r7)
Supplement: Additional File 6 — Modified ABA program and the perl scripts used for analyzing the repeat domain graphs. [file gb-2006-7-1-r7-S6.tar]

Archive with 13 entries (12 files):
- comrep_package
- comrep_package/beautify.pl
- comrep_package/beautify_graph.pl
- comrep_package/bio_CR_finder.pl
- comrep_package/count_components.pl
- comrep_package/count_singleton.pl
- comrep_package/EULER.pm
- comrep_package/parse_blast_for_Abruijn.pl
- comrep_package/parse_crossmatch_for_Abruijn.pl
- comrep_package/README.txt
- comrep_package/subgraph.pl
- comrep_package/supergraph.pl
- comrep_package/Y_fork_finder.pl
