# Supplementary material for: Identifying repeat domains in large genomes
Source: Genome Biol. 2006 Jan 31;7(1):R7. doi: 10.1186/gb-2006-7-1-r7 (PMC1431705; doi:10.1186/gb-2006-7-1-r7)
Supplement: Additional File 6 — Modified ABA program and the perl scripts used for analyzing the repeat domain graphs. [file gb-2006-7-1-r7-S6.tar › comrep_package/beautify.pl]

#!/usr/bin/perl

$intv = shift;
$num_seqs = shift;
$min_len = shift;

die "Usage: $0 INTV NUM_SEQS [MIN_LEN=10] \n" unless $intv;
$min_len = 10 unless $min_len;

for (<*.dot>)
{
  next if /^b\./;
    system("beautify_graph.pl $_ b.$_ $intv $num_seqs $min_len");
#    system("dot -Tps b.$_ -o b.$_.ps");
}
